# Supplementary material for: Di-μ-benzoato-κ3 O,O′:O′;κ3 O:O,O′-bis[aqua­bis­(benzoato-κ2 O,O′)(dimethylformamide-κO)europium(III)]
Source: Acta Crystallogr Sect E Struct Rep Online. 2011 Oct 22;67(Pt 11):m1579–80. doi: 10.1107/S1600536811042735 (PMC3246994; doi:10.1107/S1600536811042735)
Supplement: Supplementary file 1 [file e-67-m1579-sup1.cif]

##############################################################################
#                                                                            #
# This CIF contains the data in a paper accepted for publication in          #
# Acta Crystallographica Section E. It conforms to the requirements of       #
# Notes for Authors for Acta Crystallographica Section E, and has been       #
# peer reviewed under the auspices of the IUCr Commission on Journals.       #
#                                                                            #
# Full details of the Crystallographic Information File format               #
# are given in the paper "The Crystallographic Information File (CIF):       #
# a New Standard Archive File for Crystallography" by S. R. Hall, F. H.      #
# Allen and I. D. Brown [Acta Cryst. (1991), A47, 655-685].                  #
#                                                                            #
# The current version of the core CIF dictionary is obtainable from          #
# ftp://ftp.iucr.org/pub/cif_core.dic.                                       #
#                                                                            #
# Software is freely available for graphical display of the structure(s)     #
# in this CIF. For information consult the CIF software page                 #
# http://www.iucr.org/resources/cif/software.                                #
#                                                                            #
# This file may be used for bona fide research purposes within the           #
# scientific community so long as proper attribution is given to the journal # 
# article from which it was obtained.                                        #
#                                                                            #
##############################################################################
data_I
_audit_creation_method     SHELXL97
_chemical_name_systematic
;
Di-\m-benzoato-
\k^3^<i>O</i>,<i>O</i>':<i>O</i>';\k^3^<i>O</i>:<i>O</i>,<i>O</i>'-
bis[aquabis(benzoato-\k^2^<i>O</i>,<i>O</i>')(dimethylformamide-
\k<i>O</i>)europium(III)]
;
_chemical_name_common     ?
_chemical_formula_moiety     'C48 H48 Eu2 N2 O16'
_chemical_formula_sum     'C48 H48 Eu2 N2 O16'
_chemical_formula_iupac     '[Eu2 (C7 H5 O2)6 (C3 H7 N O)2 (H2 O)2]'
_chemical_formula_weight     1212.80
_chemical_melting_point     ?
_symmetry_cell_setting     monoclinic
_symmetry_space_group_name_H-M     'P 21/c'
_symmetry_space_group_name_Hall     '-P 2ybc'
loop_
    _symmetry_equiv_pos_as_xyz
    'x, y, z'
    '-x, y+1/2, -z+1/2'
    '-x, -y, -z'
    'x, -y-1/2, z-1/2'
_cell_length_a     11.6395(2)
_cell_length_b     8.36920(10)
_cell_length_c     25.5235(4)
_cell_angle_alpha     90.00
_cell_angle_beta     101.460(2)
_cell_angle_gamma     90.00
_cell_volume     2436.76(6)
_cell_formula_units_Z     2
_cell_measurement_reflns_used     5244
_cell_measurement_theta_min     3.5309
_cell_measurement_theta_max     67.4874
_cell_measurement_temperature     291(2)
_exptl_crystal_description     block
_exptl_crystal_colour     colourless
_exptl_crystal_size_max     0.36
_exptl_crystal_size_mid     0.32
_exptl_crystal_size_min     0.32
_exptl_crystal_density_diffrn     1.653
_exptl_crystal_density_meas     ?
_exptl_crystal_density_method     'not measured'
_exptl_crystal_F_000     1208
_exptl_absorpt_coefficient_mu     18.841
_exptl_absorpt_correction_type     multi-scan
_exptl_absorpt_process_details     '(CrysAlis PRO; Oxford Diffraction, 2010)'
_exptl_absorpt_correction_T_min     0.0562
_exptl_absorpt_correction_T_max     0.0650
_exptl_special_details
;
CrysAlisPro (Oxford Diffraction, 2010).
Empirical absorption correction using spherical harmonics,
implemented in SCALE3 ABSPACK scaling algorithm.
;
_diffrn_ambient_temperature     291(2)
_diffrn_radiation_type     CuK\a
_diffrn_radiation_wavelength     1.54184
_diffrn_radiation_source     'Enhance Ultra (Cu) X-ray source'
_diffrn_radiation_monochromator     mirror
_diffrn_measurement_device_type     'Oxford Gemini S Ultra'
_diffrn_measurement_method     \w
_diffrn_detector_area_resol_mean     15.9149
_diffrn_reflns_number     8782
_diffrn_reflns_av_R_equivalents     0.0347
_diffrn_reflns_av_sigmaI/netI     0.0471
_diffrn_reflns_theta_min     3.53
_diffrn_reflns_theta_max     67.60
_diffrn_reflns_theta_full     67.60
_diffrn_measured_fraction_theta_max     0.978
_diffrn_measured_fraction_theta_full     0.978
_diffrn_reflns_limit_h_min     -13
_diffrn_reflns_limit_h_max     9
_diffrn_reflns_limit_k_min     -9
_diffrn_reflns_limit_k_max     5
_diffrn_reflns_limit_l_min     -30
_diffrn_reflns_limit_l_max     30
_diffrn_standards_number     ?
_diffrn_standards_interval_count     ?
_diffrn_standards_interval_time     ?
_diffrn_standards_decay_%     ?
_refine_special_details
;
Refinement of <i>F</i>^2^ against ALL reflections. The weighted <i>R</i>-factor
<i>wR</i> and goodness of fit <i>S</i> are based on <i>F</i>^2^, conventional
<i>R</i>-factors <i>R</i> are based on <i>F</i>, with <i>F</i> set to zero for
negative <i>F</i>^2^. The threshold expression of <i>F</i>^2^ >
\s(<i>F</i>^2^) is used only for calculating <i>R</i>-factors(gt) <i>etc</i>.
and is not relevant to the choice of reflections for refinement.
<i>R</i>-factors based on <i>F</i>^2^ are statistically about twice as large
as those based on <i>F</i>, and <i>R</i>-factors based on ALL data will be
even larger.
;
_reflns_number_total     4294
_reflns_number_gt     3860
_reflns_threshold_expression     I>2\s(I)
_refine_ls_structure_factor_coef     Fsqd
_refine_ls_matrix_type     full
_refine_ls_R_factor_all     0.0489
_refine_ls_R_factor_gt     0.0445
_refine_ls_wR_factor_gt     0.1140
_refine_ls_wR_factor_ref     0.1200
_refine_ls_goodness_of_fit_ref     1.028
_refine_ls_restrained_S_all     1.028
_refine_ls_number_reflns     4294
_refine_ls_number_parameters     315
_refine_ls_number_restraints     3
_refine_ls_hydrogen_treatment     mixed
_refine_ls_weighting_scheme     calc
_refine_ls_weighting_details
       'calc w = 1/[\s^2^(Fo^2^)+(0.0781P)^2^+0.0000P] where P=(Fo^2^+2Fc^2^)/3'
_atom_sites_solution_hydrogens     geom
_atom_sites_solution_primary     direct
_atom_sites_solution_secondary     difmap
_refine_ls_shift/su_max     0.003
_refine_ls_shift/su_mean     0.000
_refine_diff_density_max     1.198
_refine_diff_density_min     -1.916
_refine_ls_extinction_method     none
_refine_ls_extinction_coef     ?
loop_
    _atom_type_symbol
    _atom_type_description
    _atom_type_scat_dispersion_real
    _atom_type_scat_dispersion_imag
    _atom_type_scat_source
    'C' 'C' 0.0181 0.0091
                         'International Tables Vol C Tables 4.2.6.8 and 6.1.1.4'
    'H' 'H' 0.0000 0.0000
                         'International Tables Vol C Tables 4.2.6.8 and 6.1.1.4'
    'N' 'N' 0.0311 0.0180
                         'International Tables Vol C Tables 4.2.6.8 and 6.1.1.4'
    'O' 'O' 0.0492 0.0322
                         'International Tables Vol C Tables 4.2.6.8 and 6.1.1.4'
    'Eu' 'Eu' -8.9294 11.1857
                         'International Tables Vol C Tables 4.2.6.8 and 6.1.1.4'
_computing_data_collection     'CrysAlis PRO (Oxford Diffraction, 2010)'
_computing_cell_refinement     'CrysAlis PRO (Oxford Diffraction, 2010)'
_computing_data_reduction     'CrysAlis PRO (Oxford Diffraction, 2010)'
_computing_structure_solution     'SHELXS97 (Sheldrick, 2008)'
_computing_structure_refinement     'SHELXL97 (Sheldrick, 2008)'
_computing_molecular_graphics     'DIAMOND (Brandenburg, 1999)'
_computing_publication_material     'SHELXL97 (Sheldrick, 2008)'
loop_
    _atom_site_type_symbol
    _atom_site_label
    _atom_site_fract_x
    _atom_site_fract_y
    _atom_site_fract_z
    _atom_site_U_iso_or_equiv
    _atom_site_adp_type
    _atom_site_calc_flag
    _atom_site_refinement_flags
    _atom_site_occupancy
    _atom_site_symmetry_multiplicity
    _atom_site_disorder_assembly
    _atom_site_disorder_group
    Eu Eu1 0.58936(2) 0.32204(3) 0.555114(10) 0.02985(13) Uani d . 1 1 . .
    O O1 0.7648(3) 0.4223(4) 0.62602(15) 0.0471(8) Uani d . 1 1 . .
    O O5 0.5539(3) 0.2337(5) 0.64080(14) 0.0455(8) Uani d . 1 1 . .
    O O8 0.7148(3) 0.0976(5) 0.55948(16) 0.0499(9) Uani d . 1 1 . .
    O O2 0.6119(3) 0.5789(4) 0.59914(14) 0.0426(8) Uani d . 1 1 . .
    O O7 0.5164(4) 0.2066(5) 0.46868(15) 0.0460(8) Uani d D 1 1 . .
    O O4 0.4078(3) 0.4576(4) 0.53174(15) 0.0450(8) Uani d . 1 1 . .
    O O6 0.4632(3) 0.0941(4) 0.57245(14) 0.0442(8) Uani d . 1 1 . .
    O O3 0.7419(3) 0.4010(5) 0.50855(15) 0.0530(10) Uani d . 1 1 . .
    C C1 0.7736(4) 0.6905(6) 0.65945(19) 0.0347(11) Uani d . 1 1 . .
    N N1 0.8798(4) -0.0405(6) 0.5577(2) 0.0521(11) Uani d . 1 1 . .
    C C8 0.7618(4) 0.5287(6) 0.42852(19) 0.0379(10) Uani d . 1 1 . .
    C C15 0.4233(4) 0.0286(6) 0.6587(2) 0.0414(11) Uani d . 1 1 . .
    C C14 0.6945(4) 0.4870(6) 0.47094(19) 0.0366(10) Uani d . 1 1 . .
    C C16 0.4494(5) 0.0601(8) 0.7132(2) 0.0546(14) Uani d . 1 1 . .
    H H16 0.5050 0.1374 0.7265 0.065 Uiso calc R 1 1 . .
    C C9 0.8819(5) 0.5075(8) 0.4393(2) 0.0503(14) Uani d . 1 1 . .
    H H9 0.9175 0.4610 0.4716 0.060 Uiso calc R 1 1 . .
    C C22 0.8222(5) 0.0822(7) 0.5720(3) 0.0530(13) Uani d . 1 1 . .
    H H22 0.8650 0.1618 0.5926 0.064 Uiso calc R 1 1 . .
    C C21 0.4839(4) 0.1220(6) 0.62194(19) 0.0378(10) Uani d . 1 1 . .
    C C20 0.3412(5) -0.0855(8) 0.6391(3) 0.0540(14) Uani d . 1 1 . .
    H H20 0.3239 -0.1083 0.6027 0.065 Uiso calc R 1 1 . .
    C C6 0.8917(6) 0.6821(7) 0.6827(3) 0.0544(16) Uani d . 1 1 . .
    H H6 0.9329 0.5878 0.6808 0.065 Uiso calc R 1 1 . .
    C C7 0.7149(4) 0.5550(6) 0.62677(18) 0.0366(10) Uani d . 1 1 . .
    C C10 0.9505(6) 0.5531(9) 0.4038(3) 0.0681(19) Uani d . 1 1 . .
    H H10 1.0315 0.5405 0.4122 0.082 Uiso calc R 1 1 . .
    C C19 0.2840(6) -0.1669(8) 0.6742(4) 0.070(2) Uani d . 1 1 . .
    H H19 0.2274 -0.2430 0.6611 0.084 Uiso calc R 1 1 . .
    C C18 0.3111(6) -0.1349(10) 0.7283(3) 0.070(2) Uani d . 1 1 . .
    H H18 0.2733 -0.1902 0.7516 0.084 Uiso calc R 1 1 . .
    C C13 0.7090(6) 0.5896(8) 0.3796(2) 0.0622(17) Uani d . 1 1 . .
    H H13 0.6281 0.6020 0.3713 0.075 Uiso calc R 1 1 . .
    C C17 0.3936(6) -0.0219(9) 0.7476(3) 0.0668(18) Uani d . 1 1 . .
    H H17 0.4120 -0.0005 0.7841 0.080 Uiso calc R 1 1 . .
    C C24 1.0054(6) -0.0566(11) 0.5768(4) 0.088(3) Uani d . 1 1 . .
    H H24B 1.0207 -0.1451 0.6011 0.132 Uiso calc R 1 1 . .
    H H24A 1.0358 0.0396 0.5949 0.132 Uiso calc R 1 1 . .
    H H24C 1.0428 -0.0750 0.5470 0.132 Uiso calc R 1 1 . .
    C C5 0.9487(7) 0.8130(9) 0.7088(3) 0.071(2) Uani d . 1 1 . .
    H H5 1.0283 0.8074 0.7237 0.085 Uiso calc R 1 1 . .
    C C4 0.8876(7) 0.9514(9) 0.7128(3) 0.077(2) Uani d . 1 1 . .
    H H4 0.9261 1.0399 0.7300 0.093 Uiso calc R 1 1 . .
    C C12 0.7762(8) 0.6330(10) 0.3423(3) 0.085(3) Uani d . 1 1 . .
    H H12 0.7403 0.6717 0.3089 0.102 Uiso calc R 1 1 . .
    C C23 0.8170(8) -0.1668(8) 0.5251(4) 0.078(2) Uani d . 1 1 . .
    H H23B 0.8175 -0.2616 0.5463 0.118 Uiso calc R 1 1 . .
    H H23A 0.8545 -0.1886 0.4956 0.118 Uiso calc R 1 1 . .
    H H23C 0.7376 -0.1339 0.5119 0.118 Uiso calc R 1 1 . .
    C C2 0.7126(6) 0.8298(7) 0.6634(3) 0.0581(16) Uani d . 1 1 . .
    H H2 0.6336 0.8371 0.6475 0.070 Uiso calc R 1 1 . .
    C C11 0.8975(8) 0.6176(10) 0.3556(3) 0.082(2) Uani d . 1 1 . .
    H H11 0.9431 0.6514 0.3317 0.098 Uiso calc R 1 1 . .
    C C3 0.7697(7) 0.9596(8) 0.6914(3) 0.078(2) Uani d . 1 1 . .
    H H3 0.7280 1.0519 0.6955 0.093 Uiso calc R 1 1 . .
    H H7B 0.527(8) 0.112(5) 0.458(4) 0.117 Uiso d D 1 1 . .
    H H7A 0.470(7) 0.253(10) 0.443(3) 0.117 Uiso d D 1 1 . .
loop_
    _atom_site_aniso_label
    _atom_site_aniso_U_11
    _atom_site_aniso_U_22
    _atom_site_aniso_U_33
    _atom_site_aniso_U_12
    _atom_site_aniso_U_13
    _atom_site_aniso_U_23
    Eu1 0.03041(19) 0.0315(2) 0.02777(18) 0.00101(9) 0.00612(12) -0.00123(9)
    O1 0.0428(19) 0.048(2) 0.048(2) 0.0050(16) 0.0030(15) -0.0044(17)
    O5 0.050(2) 0.047(2) 0.0392(18) -0.0082(17) 0.0086(15) -0.0080(17)
    O8 0.050(2) 0.042(2) 0.057(2) 0.0100(17) 0.0084(17) -0.0019(18)
    O2 0.0427(18) 0.0357(19) 0.0443(18) 0.0032(14) -0.0039(14) -0.0070(15)
    O7 0.061(2) 0.0381(19) 0.0350(18) 0.0043(18) -0.0003(16) -0.0049(15)
    O4 0.0327(17) 0.053(2) 0.051(2) 0.0026(15) 0.0118(15) -0.0110(17)
    O6 0.060(2) 0.0393(19) 0.0350(18) -0.0067(16) 0.0138(16) 0.0023(15)
    O3 0.0423(19) 0.073(3) 0.046(2) 0.0038(19) 0.0142(16) 0.012(2)
    C1 0.037(3) 0.040(3) 0.025(2) 0.0001(19) 0.0017(19) -0.0030(18)
    N1 0.048(2) 0.048(3) 0.061(3) 0.009(2) 0.013(2) 0.002(2)
    C8 0.037(2) 0.045(3) 0.035(2) 0.004(2) 0.0158(19) -0.004(2)
    C15 0.039(3) 0.041(3) 0.046(3) 0.006(2) 0.012(2) 0.011(2)
    C14 0.029(2) 0.044(3) 0.038(2) -0.003(2) 0.0085(19) -0.006(2)
    C16 0.064(3) 0.062(4) 0.040(3) 0.000(3) 0.015(3) 0.006(3)
    C9 0.038(3) 0.067(4) 0.049(3) -0.004(3) 0.016(2) -0.008(3)
    C22 0.055(3) 0.044(3) 0.058(3) -0.001(3) 0.005(3) -0.001(3)
    C21 0.040(3) 0.038(3) 0.036(2) 0.006(2) 0.010(2) 0.006(2)
    C20 0.052(3) 0.058(4) 0.054(3) -0.005(3) 0.017(3) 0.004(3)
    C6 0.049(3) 0.058(4) 0.049(3) 0.005(2) -0.010(3) -0.010(3)
    C7 0.036(2) 0.044(3) 0.030(2) 0.004(2) 0.0063(18) -0.001(2)
    C10 0.059(4) 0.078(5) 0.078(5) -0.005(3) 0.040(4) -0.005(4)
    C19 0.056(4) 0.064(4) 0.093(6) -0.011(3) 0.022(4) 0.019(4)
    C18 0.063(4) 0.080(5) 0.074(5) 0.010(4) 0.029(4) 0.032(4)
    C13 0.069(4) 0.076(4) 0.046(3) 0.036(3) 0.022(3) 0.012(3)
    C17 0.079(4) 0.079(5) 0.048(3) 0.008(4) 0.026(3) 0.018(3)
    C24 0.061(4) 0.100(6) 0.101(6) 0.029(4) 0.011(4) 0.014(5)
    C5 0.060(4) 0.078(5) 0.063(4) -0.008(3) -0.014(3) -0.008(3)
    C4 0.093(5) 0.060(4) 0.062(4) -0.017(4) -0.026(4) -0.009(3)
    C12 0.128(7) 0.085(5) 0.054(4) 0.053(5) 0.047(4) 0.025(4)
    C23 0.083(5) 0.060(4) 0.095(6) 0.006(3) 0.024(5) -0.022(4)
    C2 0.054(4) 0.059(4) 0.053(4) 0.008(3) -0.010(3) -0.013(3)
    C11 0.107(6) 0.068(5) 0.091(6) 0.018(4) 0.072(5) 0.016(4)
    C3 0.099(5) 0.051(4) 0.066(4) 0.012(4) -0.026(4) -0.027(3)
_geom_special_details
;
All e.s.d.'s (except the e.s.d. in the dihedral angle between two l.s. planes)
are estimated using the full covariance matrix. The cell e.s.d.'s are taken
into account individually in the estimation of e.s.d.'s in distances, angles
and torsion angles; correlations between e.s.d.'s in cell parameters are only
used when they are defined by crystal symmetry. An approximate (isotropic)
treatment of cell e.s.d.'s is used for estimating e.s.d.'s involving l.s.
planes.
;
loop_
    _geom_bond_atom_site_label_1
    _geom_bond_atom_site_label_2
    _geom_bond_site_symmetry_2
    _geom_bond_distance
    _geom_bond_publ_flag
    Eu1 O8 . 2.368(4) y
    Eu1 O4 . 2.368(3) y
    Eu1 O7 . 2.404(4) y
    Eu1 O2 . 2.416(3) y
    Eu1 O3 . 2.416(3) y
    Eu1 O5 . 2.420(4) y
    Eu1 O6 . 2.500(3) y
    Eu1 O1 . 2.584(4) y
    Eu1 C21 . 2.837(5) ?
    Eu1 C7 . 2.867(5) ?
    Eu1 O4 3_666 2.889(4) y
    Eu1 C14 . 3.011(5) ?
    O1 C7 . 1.255(6) ?
    O5 C21 . 1.271(6) ?
    O8 C22 . 1.235(7) ?
    O2 C7 . 1.280(6) ?
    O7 H7B . 0.86(2) ?
    O7 H7A . 0.86(2) ?
    O4 C14 3_666 1.267(5) ?
    O4 Eu1 3_666 2.889(4) ?
    O6 C21 . 1.260(6) ?
    O3 C14 . 1.238(6) ?
    C1 C2 . 1.379(8) ?
    C1 C6 . 1.388(8) ?
    C1 C7 . 1.490(7) ?
    N1 C22 . 1.316(7) ?
    N1 C23 . 1.450(9) ?
    N1 C24 . 1.453(8) ?
    C8 C13 . 1.376(8) ?
    C8 C9 . 1.382(7) ?
    C8 C14 . 1.498(6) ?
    C15 C20 . 1.373(8) ?
    C15 C16 . 1.388(8) ?
    C15 C21 . 1.501(7) ?
    C14 O4 3_666 1.267(5) ?
    C16 C17 . 1.374(8) ?
    C16 H16 . 0.9300 ?
    C9 C10 . 1.377(8) ?
    C9 H9 . 0.9300 ?
    C22 H22 . 0.9300 ?
    C20 C19 . 1.395(9) ?
    C20 H20 . 0.9300 ?
    C6 C5 . 1.380(10) ?
    C6 H6 . 0.9300 ?
    C10 C11 . 1.371(11) ?
    C10 H10 . 0.9300 ?
    C19 C18 . 1.380(12) ?
    C19 H19 . 0.9300 ?
    C18 C17 . 1.368(11) ?
    C18 H18 . 0.9300 ?
    C13 C12 . 1.394(9) ?
    C13 H13 . 0.9300 ?
    C17 H17 . 0.9300 ?
    C24 H24B . 0.9600 ?
    C24 H24A . 0.9600 ?
    C24 H24C . 0.9600 ?
    C5 C4 . 1.373(10) ?
    C5 H5 . 0.9300 ?
    C4 C3 . 1.374(10) ?
    C4 H4 . 0.9300 ?
    C12 C11 . 1.392(12) ?
    C12 H12 . 0.9300 ?
    C23 H23B . 0.9600 ?
    C23 H23A . 0.9600 ?
    C23 H23C . 0.9600 ?
    C2 C3 . 1.393(9) ?
    C2 H2 . 0.9300 ?
    C11 H11 . 0.9300 ?
    C3 H3 . 0.9300 ?
loop_
    _geom_angle_atom_site_label_1
    _geom_angle_atom_site_label_2
    _geom_angle_atom_site_label_3
    _geom_angle_site_symmetry_1
    _geom_angle_site_symmetry_3
    _geom_angle
    _geom_angle_publ_flag
    O8 Eu1 O4 . . 154.52(13) ?
    O8 Eu1 O7 . . 80.01(13) ?
    O4 Eu1 O7 . . 80.00(13) ?
    O8 Eu1 O2 . . 132.46(13) ?
    O4 Eu1 O2 . . 72.54(12) ?
    O7 Eu1 O2 . . 140.39(13) ?
    O8 Eu1 O3 . . 74.58(14) ?
    O4 Eu1 O3 . . 116.81(13) ?
    O7 Eu1 O3 . . 79.55(15) ?
    O2 Eu1 O3 . . 87.86(14) ?
    O8 Eu1 O5 . . 85.94(14) ?
    O4 Eu1 O5 . . 94.03(13) ?
    O7 Eu1 O5 . . 127.89(13) ?
    O2 Eu1 O5 . . 82.75(13) ?
    O3 Eu1 O5 . . 143.29(13) ?
    O8 Eu1 O6 . . 76.39(14) ?
    O4 Eu1 O6 . . 83.33(13) ?
    O7 Eu1 O6 . . 75.10(13) ?
    O2 Eu1 O6 . . 127.60(12) ?
    O3 Eu1 O6 . . 144.16(14) ?
    O5 Eu1 O6 . . 52.81(12) ?
    O8 Eu1 O1 . . 80.26(13) ?
    O4 Eu1 O1 . . 124.21(12) ?
    O7 Eu1 O1 . . 149.22(13) ?
    O2 Eu1 O1 . . 52.24(11) ?
    O3 Eu1 O1 . . 72.56(13) ?
    O5 Eu1 O1 . . 73.68(12) ?
    O6 Eu1 O1 . . 122.27(12) ?
    O8 Eu1 C21 . . 80.78(14) ?
    O4 Eu1 C21 . . 87.89(13) ?
    O7 Eu1 C21 . . 101.45(15) ?
    O2 Eu1 C21 . . 105.40(14) ?
    O3 Eu1 C21 . . 154.81(14) ?
    O5 Eu1 C21 . . 26.48(14) ?
    O6 Eu1 C21 . . 26.34(13) ?
    O1 Eu1 C21 . . 98.42(13) ?
    O8 Eu1 C7 . . 106.16(14) ?
    O4 Eu1 C7 . . 98.69(13) ?
    O7 Eu1 C7 . . 154.32(14) ?
    O2 Eu1 C7 . . 26.30(12) ?
    O3 Eu1 C7 . . 78.27(14) ?
    O5 Eu1 C7 . . 77.76(13) ?
    O6 Eu1 C7 . . 130.46(12) ?
    O1 Eu1 C7 . . 25.97(12) ?
    C21 Eu1 C7 . . 104.14(14) ?
    O8 Eu1 O4 . 3_666 116.21(12) ?
    O4 Eu1 O4 . 3_666 69.30(12) ?
    O7 Eu1 O4 . 3_666 66.92(12) ?
    O2 Eu1 O4 . 3_666 76.82(11) ?
    O3 Eu1 O4 . 3_666 47.66(11) ?
    O5 Eu1 O4 . 3_666 156.69(11) ?
    O6 Eu1 O4 . 3_666 136.02(11) ?
    O1 Eu1 O4 . 3_666 101.67(11) ?
    C21 Eu1 O4 . 3_666 155.54(12) ?
    C7 Eu1 O4 . 3_666 88.47(12) ?
    O8 Eu1 C14 . . 93.62(13) ?
    O4 Eu1 C14 . . 93.99(13) ?
    O7 Eu1 C14 . . 69.44(14) ?
    O2 Eu1 C14 . . 84.36(13) ?
    O3 Eu1 C14 . . 23.22(13) ?
    O5 Eu1 C14 . . 162.04(12) ?
    O6 Eu1 C14 . . 144.35(12) ?
    O1 Eu1 C14 . . 88.52(12) ?
    C21 Eu1 C14 . . 170.15(14) ?
    C7 Eu1 C14 . . 85.15(13) ?
    O4 Eu1 C14 3_666 . 24.70(11) ?
    C7 O1 Eu1 . . 89.7(3) ?
    C21 O5 Eu1 . . 95.4(3) ?
    C22 O8 Eu1 . . 132.7(4) ?
    C7 O2 Eu1 . . 96.9(3) ?
    Eu1 O7 H7B . . 128(6) ?
    Eu1 O7 H7A . . 126(6) ?
    H7B O7 H7A . . 106(5) ?
    C14 O4 Eu1 3_666 . 166.2(3) ?
    C14 O4 Eu1 3_666 3_666 83.0(3) ?
    Eu1 O4 Eu1 . 3_666 110.70(12) ?
    C21 O6 Eu1 . . 92.0(3) ?
    C14 O3 Eu1 . . 106.4(3) ?
    C2 C1 C6 . . 119.4(5) ?
    C2 C1 C7 . . 119.9(5) ?
    C6 C1 C7 . . 120.5(5) ?
    C22 N1 C23 . . 120.1(5) ?
    C22 N1 C24 . . 120.9(6) ?
    C23 N1 C24 . . 118.9(6) ?
    C13 C8 C9 . . 118.7(5) ?
    C13 C8 C14 . . 122.6(5) ?
    C9 C8 C14 . . 118.6(5) ?
    C20 C15 C16 . . 119.7(5) ?
    C20 C15 C21 . . 120.9(5) ?
    C16 C15 C21 . . 119.4(5) ?
    O3 C14 O4 . 3_666 121.6(4) ?
    O3 C14 C8 . . 118.7(4) ?
    O4 C14 C8 3_666 . 119.8(4) ?
    O3 C14 Eu1 . . 50.3(2) ?
    O4 C14 Eu1 3_666 . 72.3(3) ?
    C8 C14 Eu1 . . 165.4(3) ?
    C17 C16 C15 . . 120.5(6) ?
    C17 C16 H16 . . 119.7 ?
    C15 C16 H16 . . 119.7 ?
    C10 C9 C8 . . 121.9(6) ?
    C10 C9 H9 . . 119.0 ?
    C8 C9 H9 . . 119.0 ?
    O8 C22 N1 . . 123.7(6) ?
    O8 C22 H22 . . 118.2 ?
    N1 C22 H22 . . 118.2 ?
    O6 C21 O5 . . 119.8(4) ?
    O6 C21 C15 . . 120.7(5) ?
    O5 C21 C15 . . 119.5(4) ?
    O6 C21 Eu1 . . 61.7(3) ?
    O5 C21 Eu1 . . 58.1(2) ?
    C15 C21 Eu1 . . 175.2(4) ?
    C15 C20 C19 . . 119.5(6) ?
    C15 C20 H20 . . 120.3 ?
    C19 C20 H20 . . 120.3 ?
    C5 C6 C1 . . 120.5(6) ?
    C5 C6 H6 . . 119.8 ?
    C1 C6 H6 . . 119.8 ?
    O1 C7 O2 . . 121.0(5) ?
    O1 C7 C1 . . 121.3(4) ?
    O2 C7 C1 . . 117.7(4) ?
    O1 C7 Eu1 . . 64.3(3) ?
    O2 C7 Eu1 . . 56.8(2) ?
    C1 C7 Eu1 . . 173.3(3) ?
    C11 C10 C9 . . 118.9(7) ?
    C11 C10 H10 . . 120.5 ?
    C9 C10 H10 . . 120.5 ?
    C18 C19 C20 . . 120.3(7) ?
    C18 C19 H19 . . 119.9 ?
    C20 C19 H19 . . 119.9 ?
    C17 C18 C19 . . 119.9(6) ?
    C17 C18 H18 . . 120.0 ?
    C19 C18 H18 . . 120.0 ?
    C8 C13 C12 . . 120.5(6) ?
    C8 C13 H13 . . 119.8 ?
    C12 C13 H13 . . 119.8 ?
    C18 C17 C16 . . 120.1(7) ?
    C18 C17 H17 . . 119.9 ?
    C16 C17 H17 . . 119.9 ?
    N1 C24 H24B . . 109.5 ?
    N1 C24 H24A . . 109.5 ?
    H24B C24 H24A . . 109.5 ?
    N1 C24 H24C . . 109.5 ?
    H24B C24 H24C . . 109.5 ?
    H24A C24 H24C . . 109.5 ?
    C4 C5 C6 . . 119.9(7) ?
    C4 C5 H5 . . 120.1 ?
    C6 C5 H5 . . 120.1 ?
    C5 C4 C3 . . 120.2(6) ?
    C5 C4 H4 . . 119.9 ?
    C3 C4 H4 . . 119.9 ?
    C11 C12 C13 . . 119.2(7) ?
    C11 C12 H12 . . 120.4 ?
    C13 C12 H12 . . 120.4 ?
    N1 C23 H23B . . 109.5 ?
    N1 C23 H23A . . 109.5 ?
    H23B C23 H23A . . 109.5 ?
    N1 C23 H23C . . 109.5 ?
    H23B C23 H23C . . 109.5 ?
    H23A C23 H23C . . 109.5 ?
    C1 C2 C3 . . 119.8(6) ?
    C1 C2 H2 . . 120.1 ?
    C3 C2 H2 . . 120.1 ?
    C10 C11 C12 . . 120.7(6) ?
    C10 C11 H11 . . 119.7 ?
    C12 C11 H11 . . 119.7 ?
    C4 C3 C2 . . 120.1(7) ?
    C4 C3 H3 . . 119.9 ?
    C2 C3 H3 . . 119.9 ?
loop_
    _geom_torsion_atom_site_label_1
    _geom_torsion_atom_site_label_2
    _geom_torsion_atom_site_label_3
    _geom_torsion_atom_site_label_4
    _geom_torsion_site_symmetry_1
    _geom_torsion_site_symmetry_2
    _geom_torsion_site_symmetry_3
    _geom_torsion_site_symmetry_4
    _geom_torsion
    _geom_torsion_publ_flag
    O8 Eu1 O1 C7 . . . . 175.9(3) ?
    O4 Eu1 O1 C7 . . . . -11.9(3) ?
    O7 Eu1 O1 C7 . . . . 125.1(3) ?
    O2 Eu1 O1 C7 . . . . -2.1(3) ?
    O3 Eu1 O1 C7 . . . . 99.1(3) ?
    O5 Eu1 O1 C7 . . . . -95.5(3) ?
    O6 Eu1 O1 C7 . . . . -117.1(3) ?
    C21 Eu1 O1 C7 . . . . -105.1(3) ?
    O4 Eu1 O1 C7 3_666 . . . 60.9(3) ?
    C14 Eu1 O1 C7 . . . . 81.9(3) ?
    O8 Eu1 O5 C21 . . . . -77.4(3) ?
    O4 Eu1 O5 C21 . . . . 77.0(3) ?
    O7 Eu1 O5 C21 . . . . -3.4(4) ?
    O2 Eu1 O5 C21 . . . . 148.8(3) ?
    O3 Eu1 O5 C21 . . . . -134.7(3) ?
    O6 Eu1 O5 C21 . . . . -1.4(3) ?
    O1 Eu1 O5 C21 . . . . -158.4(3) ?
    C7 Eu1 O5 C21 . . . . 175.1(3) ?
    O4 Eu1 O5 C21 3_666 . . . 120.0(3) ?
    C14 Eu1 O5 C21 . . . . -166.6(4) ?
    O4 Eu1 O8 C22 . . . . 169.1(5) ?
    O7 Eu1 O8 C22 . . . . 130.3(5) ?
    O2 Eu1 O8 C22 . . . . -23.8(6) ?
    O3 Eu1 O8 C22 . . . . 48.5(5) ?
    O5 Eu1 O8 C22 . . . . -100.1(5) ?
    O6 Eu1 O8 C22 . . . . -152.8(5) ?
    O1 Eu1 O8 C22 . . . . -26.0(5) ?
    C21 Eu1 O8 C22 . . . . -126.2(5) ?
    C7 Eu1 O8 C22 . . . . -24.1(5) ?
    O4 Eu1 O8 C22 3_666 . . . 72.3(5) ?
    C14 Eu1 O8 C22 . . . . 61.9(5) ?
    O8 Eu1 O2 C7 . . . . -0.7(4) ?
    O4 Eu1 O2 C7 . . . . 173.6(3) ?
    O7 Eu1 O2 C7 . . . . -138.2(3) ?
    O3 Eu1 O2 C7 . . . . -67.4(3) ?
    O5 Eu1 O2 C7 . . . . 77.0(3) ?
    O6 Eu1 O2 C7 . . . . 106.9(3) ?
    O1 Eu1 O2 C7 . . . . 2.1(3) ?
    C21 Eu1 O2 C7 . . . . 90.8(3) ?
    O4 Eu1 O2 C7 3_666 . . . -114.3(3) ?
    C14 Eu1 O2 C7 . . . . -90.5(3) ?
    O8 Eu1 O4 C14 . . . 3_666 78.9(14) ?
    O7 Eu1 O4 C14 . . . 3_666 117.7(14) ?
    O2 Eu1 O4 C14 . . . 3_666 -91.2(14) ?
    O3 Eu1 O4 C14 . . . 3_666 -169.5(14) ?
    O5 Eu1 O4 C14 . . . 3_666 -10.1(14) ?
    O6 Eu1 O4 C14 . . . 3_666 41.7(14) ?
    O1 Eu1 O4 C14 . . . 3_666 -83.1(14) ?
    C21 Eu1 O4 C14 . . . 3_666 15.6(14) ?
    C7 Eu1 O4 C14 . . . 3_666 -88.3(14) ?
    O4 Eu1 O4 C14 3_666 . . 3_666 -173.4(15) ?
    C14 Eu1 O4 C14 . . . 3_666 -174.0(13) ?
    O8 Eu1 O4 Eu1 . . . 3_666 -107.7(3) ?
    O7 Eu1 O4 Eu1 . . . 3_666 -68.97(14) ?
    O2 Eu1 O4 Eu1 . . . 3_666 82.15(14) ?
    O3 Eu1 O4 Eu1 . . . 3_666 3.84(19) ?
    O5 Eu1 O4 Eu1 . . . 3_666 163.24(13) ?
    O6 Eu1 O4 Eu1 . . . 3_666 -144.95(14) ?
    O1 Eu1 O4 Eu1 . . . 3_666 90.26(16) ?
    C21 Eu1 O4 Eu1 . . . 3_666 -170.98(15) ?
    C7 Eu1 O4 Eu1 . . . 3_666 85.03(14) ?
    O4 Eu1 O4 Eu1 3_666 . . 3_666 0.0 ?
    C14 Eu1 O4 Eu1 . . . 3_666 -0.67(15) ?
    O8 Eu1 O6 C21 . . . . 96.7(3) ?
    O4 Eu1 O6 C21 . . . . -98.8(3) ?
    O7 Eu1 O6 C21 . . . . 179.8(3) ?
    O2 Eu1 O6 C21 . . . . -36.9(3) ?
    O3 Eu1 O6 C21 . . . . 133.4(3) ?
    O5 Eu1 O6 C21 . . . . 1.5(3) ?
    O1 Eu1 O6 C21 . . . . 27.8(3) ?
    C7 Eu1 O6 C21 . . . . -3.0(4) ?
    O4 Eu1 O6 C21 3_666 . . . -149.5(3) ?
    C14 Eu1 O6 C21 . . . . 173.7(3) ?
    O8 Eu1 O3 C14 . . . . 144.0(4) ?
    O4 Eu1 O3 C14 . . . . -11.5(4) ?
    O7 Eu1 O3 C14 . . . . 61.6(4) ?
    O2 Eu1 O3 C14 . . . . -80.7(4) ?
    O5 Eu1 O3 C14 . . . . -155.5(3) ?
    O6 Eu1 O3 C14 . . . . 107.0(4) ?
    O1 Eu1 O3 C14 . . . . -131.6(4) ?
    C21 Eu1 O3 C14 . . . . 156.3(3) ?
    C7 Eu1 O3 C14 . . . . -105.4(4) ?
    O4 Eu1 O3 C14 3_666 . . . -6.6(3) ?
    Eu1 O3 C14 O4 . . . 3_666 13.2(6) ?
    Eu1 O3 C14 C8 . . . . -168.3(4) ?
    C13 C8 C14 O3 . . . . 164.0(6) ?
    C9 C8 C14 O3 . . . . -17.0(8) ?
    C13 C8 C14 O4 . . . 3_666 -17.4(8) ?
    C9 C8 C14 O4 . . . 3_666 161.5(5) ?
    C13 C8 C14 Eu1 . . . . 125.8(12) ?
    C9 C8 C14 Eu1 . . . . -55.2(15) ?
    O8 Eu1 C14 O3 . . . . -34.6(4) ?
    O4 Eu1 C14 O3 . . . . 169.7(4) ?
    O7 Eu1 C14 O3 . . . . -112.5(4) ?
    O2 Eu1 C14 O3 . . . . 97.8(4) ?
    O5 Eu1 C14 O3 . . . . 53.4(6) ?
    O6 Eu1 C14 O3 . . . . -106.1(4) ?
    O1 Eu1 C14 O3 . . . . 45.6(4) ?
    C7 Eu1 C14 O3 . . . . 71.3(4) ?
    O4 Eu1 C14 O3 3_666 . . . 168.3(5) ?
    O8 Eu1 C14 O4 . . . 3_666 157.2(3) ?
    O4 Eu1 C14 O4 . . . 3_666 1.5(3) ?
    O7 Eu1 C14 O4 . . . 3_666 79.3(3) ?
    O2 Eu1 C14 O4 . . . 3_666 -70.5(3) ?
    O3 Eu1 C14 O4 . . . 3_666 -168.3(5) ?
    O5 Eu1 C14 O4 . . . 3_666 -114.8(4) ?
    O6 Eu1 C14 O4 . . . 3_666 85.6(3) ?
    O1 Eu1 C14 O4 . . . 3_666 -122.7(3) ?
    C7 Eu1 C14 O4 . . . 3_666 -96.9(3) ?
    O8 Eu1 C14 C8 . . . . 10.2(13) ?
    O4 Eu1 C14 C8 . . . . -145.4(13) ?
    O7 Eu1 C14 C8 . . . . -67.7(13) ?
    O2 Eu1 C14 C8 . . . . 142.6(13) ?
    O3 Eu1 C14 C8 . . . . 44.8(12) ?
    O5 Eu1 C14 C8 . . . . 98.2(13) ?
    O6 Eu1 C14 C8 . . . . -61.3(13) ?
    O1 Eu1 C14 C8 . . . . 90.4(13) ?
    C7 Eu1 C14 C8 . . . . 116.2(13) ?
    O4 Eu1 C14 C8 3_666 . . . -146.9(14) ?
    C20 C15 C16 C17 . . . . 0.0(9) ?
    C21 C15 C16 C17 . . . . 178.9(5) ?
    C13 C8 C9 C10 . . . . 3.4(10) ?
    C14 C8 C9 C10 . . . . -175.5(6) ?
    Eu1 O8 C22 N1 . . . . -159.4(4) ?
    C23 N1 C22 O8 . . . . 0.5(10) ?
    C24 N1 C22 O8 . . . . -175.8(6) ?
    Eu1 O6 C21 O5 . . . . -2.5(5) ?
    Eu1 O6 C21 C15 . . . . 175.2(4) ?
    Eu1 O5 C21 O6 . . . . 2.6(5) ?
    Eu1 O5 C21 C15 . . . . -175.1(4) ?
    C20 C15 C21 O6 . . . . -2.2(8) ?
    C16 C15 C21 O6 . . . . 179.0(5) ?
    C20 C15 C21 O5 . . . . 175.5(5) ?
    C16 C15 C21 O5 . . . . -3.3(8) ?
    O8 Eu1 C21 O6 . . . . -77.9(3) ?
    O4 Eu1 C21 O6 . . . . 79.2(3) ?
    O7 Eu1 C21 O6 . . . . -0.2(3) ?
    O2 Eu1 C21 O6 . . . . 150.4(3) ?
    O3 Eu1 C21 O6 . . . . -89.9(4) ?
    O5 Eu1 C21 O6 . . . . -177.4(5) ?
    O1 Eu1 C21 O6 . . . . -156.5(3) ?
    C7 Eu1 C21 O6 . . . . 177.6(3) ?
    O4 Eu1 C21 O6 3_666 . . . 58.5(5) ?
    O8 Eu1 C21 O5 . . . . 99.5(3) ?
    O4 Eu1 C21 O5 . . . . -103.4(3) ?
    O7 Eu1 C21 O5 . . . . 177.2(3) ?
    O2 Eu1 C21 O5 . . . . -32.2(3) ?
    O3 Eu1 C21 O5 . . . . 87.5(5) ?
    O6 Eu1 C21 O5 . . . . 177.4(5) ?
    O1 Eu1 C21 O5 . . . . 20.9(3) ?
    C7 Eu1 C21 O5 . . . . -5.0(3) ?
    O4 Eu1 C21 O5 3_666 . . . -124.1(3) ?
    C16 C15 C20 C19 . . . . 0.7(9) ?
    C21 C15 C20 C19 . . . . -178.1(5) ?
    C2 C1 C6 C5 . . . . -1.3(11) ?
    C7 C1 C6 C5 . . . . 174.0(7) ?
    Eu1 O1 C7 O2 . . . . 3.6(5) ?
    Eu1 O1 C7 C1 . . . . -175.9(4) ?
    Eu1 O2 C7 O1 . . . . -3.9(5) ?
    Eu1 O2 C7 C1 . . . . 175.7(4) ?
    C2 C1 C7 O1 . . . . -173.9(5) ?
    C6 C1 C7 O1 . . . . 10.8(8) ?
    C2 C1 C7 O2 . . . . 6.5(7) ?
    C6 C1 C7 O2 . . . . -168.7(5) ?
    O8 Eu1 C7 O1 . . . . -4.2(3) ?
    O4 Eu1 C7 O1 . . . . 170.1(3) ?
    O7 Eu1 C7 O1 . . . . -104.9(4) ?
    O2 Eu1 C7 O1 . . . . 176.3(5) ?
    O3 Eu1 C7 O1 . . . . -74.2(3) ?
    O5 Eu1 C7 O1 . . . . 77.8(3) ?
    O6 Eu1 C7 O1 . . . . 81.5(3) ?
    C21 Eu1 C7 O1 . . . . 80.1(3) ?
    O4 Eu1 C7 O1 3_666 . . . -121.1(3) ?
    C14 Eu1 C7 O1 . . . . -96.6(3) ?
    O8 Eu1 C7 O2 . . . . 179.5(3) ?
    O4 Eu1 C7 O2 . . . . -6.2(3) ?
    O7 Eu1 C7 O2 . . . . 78.8(4) ?
    O3 Eu1 C7 O2 . . . . 109.5(3) ?
    O5 Eu1 C7 O2 . . . . -98.5(3) ?
    O6 Eu1 C7 O2 . . . . -94.8(3) ?
    O1 Eu1 C7 O2 . . . . -176.3(5) ?
    C21 Eu1 C7 O2 . . . . -96.2(3) ?
    O4 Eu1 C7 O2 3_666 . . . 62.6(3) ?
    C14 Eu1 C7 O2 . . . . 87.1(3) ?
    C8 C9 C10 C11 . . . . -1.8(11) ?
    C15 C20 C19 C18 . . . . -1.1(10) ?
    C20 C19 C18 C17 . . . . 0.6(11) ?
    C9 C8 C13 C12 . . . . -1.7(10) ?
    C14 C8 C13 C12 . . . . 177.2(6) ?
    C19 C18 C17 C16 . . . . 0.2(11) ?
    C15 C16 C17 C18 . . . . -0.5(10) ?
    C1 C6 C5 C4 . . . . 1.4(13) ?
    C6 C5 C4 C3 . . . . 0.7(14) ?
    C8 C13 C12 C11 . . . . -1.6(12) ?
    C6 C1 C2 C3 . . . . -0.9(10) ?
    C7 C1 C2 C3 . . . . -176.2(6) ?
    C9 C10 C11 C12 . . . . -1.6(12) ?
    C13 C12 C11 C10 . . . . 3.3(13) ?
    C5 C4 C3 C2 . . . . -2.9(13) ?
    C1 C2 C3 C4 . . . . 3.0(12) ?
loop_
    _geom_hbond_atom_site_label_D
    _geom_hbond_atom_site_label_H
    _geom_hbond_atom_site_label_A
    _geom_hbond_site_symmetry_A
    _geom_hbond_distance_DH
    _geom_hbond_distance_HA
    _geom_hbond_distance_DA
    _geom_hbond_angle_DHA
    O7 H7B O6 3_656 0.86(2) 1.90(2) 2.756(5) 174(9)
    O7 H7A O2 3_666 0.86(2) 1.90(4) 2.724(5) 159(9)
_iucr_refine_instructions_details
;
TITL I in P2(1)/c
CELL  1.54184  11.6395   8.3692  25.5235   90.000  101.460   90.000
ZERR     2.00   0.0002   0.0001   0.0004    0.000    0.002    0.000
LATT   1
SYMM  - X, 1/2 + Y, 1/2 - Z
SFAC  C    H    N    O    EU
UNIT  96  96  4   32   4
MERG   2
DFIX 0.85 0.02 O7 H7b O7 H7a
DANG 1.390 0.04 H7a H7b
FMAP   2
PLAN   20
L.S.   15
acta
shel 130 0.65
bond $h
conf
size 0.36 0.32 0.32
htab o7 o6_$1
htab o7 o2_$2
eqiv $1 1-x, -y, 1-z
eqiv $2 1-x, 1-y, 1-z
WGHT    0.078100
FVAR       4.21680
EU1   5    0.589364    0.322044    0.555114    11.00000    0.03041    0.03151 =
         0.02777   -0.00123    0.00612    0.00101
O1    4    0.764759    0.422283    0.626019    11.00000    0.04277    0.04772 =
         0.04817   -0.00439    0.00302    0.00504
O5    4    0.553946    0.233698    0.640804    11.00000    0.04990    0.04739 =
         0.03917   -0.00802    0.00865   -0.00820
O8    4    0.714753    0.097604    0.559476    11.00000    0.05007    0.04201 =
         0.05658   -0.00186    0.00839    0.00995
O2    4    0.611915    0.578938    0.599137    11.00000    0.04270    0.03565 =
         0.04428   -0.00698   -0.00385    0.00317
O7    4    0.516400    0.206634    0.468677    11.00000    0.06079    0.03815 =
         0.03502   -0.00493   -0.00034    0.00435
O4    4    0.407815    0.457578    0.531738    11.00000    0.03268    0.05273 =
         0.05106   -0.01096    0.01176    0.00256
O6    4    0.463187    0.094123    0.572446    11.00000    0.06009    0.03930 =
         0.03505    0.00234    0.01382   -0.00671
O3    4    0.741854    0.401043    0.508549    11.00000    0.04229    0.07330 =
         0.04576    0.01243    0.01424    0.00376
C1    1    0.773564    0.690466    0.659445    11.00000    0.03729    0.03967 =
         0.02521   -0.00296    0.00167    0.00008
N1    3    0.879773   -0.040539    0.557714    11.00000    0.04807    0.04822 =
         0.06106    0.00225    0.01306    0.00875
C8    1    0.761818    0.528685    0.428522    11.00000    0.03698    0.04470 =
         0.03546   -0.00427    0.01581    0.00388
C15   1    0.423328    0.028567    0.658729    11.00000    0.03933    0.04065 =
         0.04595    0.01067    0.01248    0.00611
C14   1    0.694521    0.486997    0.470943    11.00000    0.02869    0.04413 =
         0.03776   -0.00612    0.00845   -0.00266
C16   1    0.449375    0.060138    0.713205    11.00000    0.06360    0.06164 =
         0.04044    0.00620    0.01501   -0.00037
AFIX  43
H16   2    0.504965    0.137392    0.726529    11.00000   -1.20000
AFIX   0
C9    1    0.881946    0.507498    0.439337    11.00000    0.03840    0.06650 =
         0.04903   -0.00752    0.01586   -0.00428
AFIX  43
H9    2    0.917515    0.461047    0.471593    11.00000   -1.20000
AFIX   0
C22   1    0.822247    0.082208    0.571976    11.00000    0.05452    0.04420 =
         0.05785   -0.00051    0.00535   -0.00129
AFIX  43
H22   2    0.864965    0.161819    0.592630    11.00000   -1.20000
AFIX   0
C21   1    0.483916    0.121971    0.621938    11.00000    0.03991    0.03835 =
         0.03625    0.00571    0.01028    0.00616
C20   1    0.341206   -0.085478    0.639105    11.00000    0.05231    0.05822 =
         0.05409    0.00374    0.01686   -0.00469
AFIX  43
H20   2    0.323852   -0.108257    0.602723    11.00000   -1.20000
AFIX   0
C6    1    0.891728    0.682144    0.682750    11.00000    0.04872    0.05762 =
         0.04874   -0.00992   -0.01006    0.00480
AFIX  43
H6    2    0.932855    0.587777    0.680791    11.00000   -1.20000
AFIX   0
C7    1    0.714880    0.555024    0.626768    11.00000    0.03561    0.04357 =
         0.03044   -0.00127    0.00635    0.00392
C10   1    0.950546    0.553146    0.403755    11.00000    0.05869    0.07820 =
         0.07824   -0.00543    0.03954   -0.00545
AFIX  43
H10   2    1.031498    0.540457    0.412233    11.00000   -1.20000
AFIX   0
C19   1    0.284009   -0.166905    0.674190    11.00000    0.05605    0.06367 =
         0.09324    0.01859    0.02220   -0.01092
AFIX  43
H19   2    0.227377   -0.243036    0.661069    11.00000   -1.20000
AFIX   0
C18   1    0.311124   -0.134939    0.728275    11.00000    0.06326    0.07997 =
         0.07403    0.03218    0.02935    0.01031
AFIX  43
H18   2    0.273349   -0.190178    0.751583    11.00000   -1.20000
AFIX   0
C13   1    0.709048    0.589630    0.379577    11.00000    0.06913    0.07571 =
         0.04610    0.01204    0.02214    0.03599
AFIX  43
H13   2    0.628054    0.601994    0.371321    11.00000   -1.20000
AFIX   0
C17   1    0.393646   -0.021891    0.747595    11.00000    0.07926    0.07851 =
         0.04803    0.01821    0.02589    0.00771
AFIX  43
H17   2    0.412048   -0.000534    0.784061    11.00000   -1.20000
AFIX   0
C24   1    1.005435   -0.056635    0.576808    11.00000    0.06082    0.09990 =
         0.10079    0.01411    0.01079    0.02859
AFIX 137
H24B  2    1.020727   -0.145123    0.601130    11.00000   -1.50000
H24A  2    1.035804    0.039605    0.594877    11.00000   -1.50000
H24C  2    1.042788   -0.075020    0.547032    11.00000   -1.50000
AFIX   0
C5    1    0.948664    0.812967    0.708823    11.00000    0.05998    0.07830 =
         0.06299   -0.00769   -0.01393   -0.00822
AFIX  43
H5    2    1.028258    0.807373    0.723704    11.00000   -1.20000
AFIX   0
C4    1    0.887577    0.951403    0.712751    11.00000    0.09323    0.06009 =
         0.06160   -0.00856   -0.02636   -0.01659
AFIX  43
H4    2    0.926139    1.039925    0.729959    11.00000   -1.20000
AFIX   0
C12   1    0.776165    0.632983    0.342270    11.00000    0.12790    0.08543 =
         0.05388    0.02473    0.04653    0.05282
AFIX  43
H12   2    0.740269    0.671705    0.308868    11.00000   -1.20000
AFIX   0
C23   1    0.817014   -0.166845    0.525130    11.00000    0.08316    0.05975 =
         0.09467   -0.02160    0.02386    0.00637
AFIX 137
H23B  2    0.817461   -0.261636    0.546350    11.00000   -1.50000
H23A  2    0.854459   -0.188650    0.495607    11.00000   -1.50000
H23C  2    0.737559   -0.133897    0.511856    11.00000   -1.50000
AFIX   0
C2    1    0.712599    0.829815    0.663427    11.00000    0.05403    0.05886 =
         0.05301   -0.01281   -0.00955    0.00834
AFIX  43
H2    2    0.633639    0.837127    0.647527    11.00000   -1.20000
AFIX   0
C11   1    0.897533    0.617601    0.355630    11.00000    0.10723    0.06845 =
         0.09081    0.01589    0.07175    0.01804
AFIX  43
H11   2    0.943134    0.651394    0.331664    11.00000   -1.20000
AFIX   0
C3    1    0.769722    0.959577    0.691353    11.00000    0.09876    0.05099 =
         0.06584   -0.02667   -0.02608    0.01165
AFIX  43
H3    2    0.727981    1.051904    0.695515    11.00000   -1.20000
AFIX   0
H7B   2    0.526873    0.111778    0.458063    11.00000   -1.50000
H7A   2    0.469807    0.252606    0.442635    11.00000   -1.50000
HKLF    4
REM  I in P2(1)/c
REM R1 =  0.0445 for   3860 Fo > 4sig(Fo)  and  0.0489 for all   4294 data
REM    315 parameters refined using      3 restraints
END
WGHT      0.0763      0.0000
REM Highest difference peak  1.198,  deepest hole -1.916,  1-sigma level  0.129
Q1    1   0.5876  0.3193  0.5152  11.00000  0.05    1.20
Q2    1   0.6054  0.3211  0.5969  11.00000  0.05    1.15
Q3    1   0.6800  0.3198  0.5397  11.00000  0.05    0.97
Q4    1   0.6826  0.3211  0.6213  11.00000  0.05    0.95
Q5    1   0.5023  0.3200  0.5690  11.00000  0.05    0.91
Q6    1   0.4920  0.3219  0.4904  11.00000  0.05    0.77
Q7    1   0.6270  0.4540  0.5413  11.00000  0.05    0.61
Q8    1   0.5642  0.1750  0.5643  11.00000  0.05    0.58
Q9    1   0.6381  0.1977  0.5434  11.00000  0.05    0.56
Q10   1   0.4822  0.1926  0.5683  11.00000  0.05    0.55
Q11   1   0.5966  0.4781  0.5498  11.00000  0.05    0.54
Q12   1   0.6435  0.3510  0.4906  11.00000  0.05    0.53
Q13   1   0.5414  0.3709  0.6214  11.00000  0.05    0.42
Q14   1   0.2734 -0.1752  0.8096  11.00000  0.05    0.40
Q15   1   0.5361  0.4429  0.5676  11.00000  0.05    0.37
Q16   1   0.6244 -0.0240  0.4950  11.00000  0.05    0.35
Q17   1   0.7533  0.4245  0.6591  11.00000  0.05    0.35
Q18   1   0.4726  0.3206  0.4180  11.00000  0.05    0.34
Q19   1   0.3783  0.1801  0.5621  11.00000  0.05    0.33
Q20   1   0.5439  0.2241  0.4728  11.00000  0.05    0.32
;
data_global
_journal_date_recd_electronic     2011-09-21
_journal_date_accepted     2011-10-15
_journal_name_full     'Acta Crystallographica, Section E'
_journal_year     2011
_journal_volume     67
_journal_issue     11
_journal_page_first     m1579
_journal_page_last     m1580
_journal_paper_category     QM
_journal_coeditor_code     VN2018
_publ_contact_author_name     'Zhiliang Wang'
_publ_contact_author_address
;
College of Optoelectronic Engineering
Chongqing University of Post and Telecommunications
Chongqing
People's Republic of China
;
_publ_contact_author_email     wzll-232612@163.com
_publ_contact_author_fax     ?
_publ_contact_author_phone     86-1502-306-2469
_publ_section_title
;\
Di-\m-benzoato-\k^3^<i>O</i>,<i>O</i>':<i>O</i>';\k^3^<i>O</i>:<i>O</i>,\
<i>O</i>'-bis[aquabis(benzoato-\k^2^<i>O</i>,<i>O</i>')(dimethylformamide-\
\k<i>O</i>)europium(III)]
;
loop_
    _publ_author_name
    _publ_author_address
    'Wang, Zhiliang'
;
College of Optoelectronic Engineering
Chongqing University of Post and Telecommunications
Chongqing 400065
People's Republic of China
;
    'Zhou, Xianju'
;
Department of Mathematics and Physics
Chongqing University of Post and Telecommunications
Chongqing 400065
People's Republic of China
;
