# Supplementary material for: Di-μ-benzoato-κ3 O,O′:O′;κ3 O:O,O′-bis[aqua­bis­(benzoato-κ2 O,O′)(dimethylformamide-κO)europium(III)]
Source: Acta Crystallogr Sect E Struct Rep Online. 2011 Oct 22;67(Pt 11):m1579–80. doi: 10.1107/S1600536811042735 (PMC3246994; doi:10.1107/S1600536811042735)
Supplement: Supplementary file 3 [file e-67-m1579-Isup3.hkl]

#
# h,k,l, Fc-squared, Fo-squared, sigma(Fo-squared) and status flag
#
data_I
_shelx_title ' WXT-EU in P2(1)/c'
_shelx_refln_list_code          4
_shelx_F_calc_maximum      241.41
_exptl_crystal_F_000      1208.00
_reflns_d_resolution_high  0.8338
 
loop_
 _symmetry_equiv_pos_as_xyz
 'x, y, z'
 '-x, y+1/2, -z+1/2'
 '-x, -y, -z'
 'x, -y-1/2, z-1/2'
 
_cell_length_a    11.6395
_cell_length_b     8.3692
_cell_length_c    25.5235
_cell_angle_alpha  90.000
_cell_angle_beta  101.460
_cell_angle_gamma  90.000
 
_shelx_F_squared_multiplier     1.000
 
loop_
 _refln_index_h
 _refln_index_k
 _refln_index_l
 _refln_F_squared_calc
 _refln_F_squared_meas
 _refln_F_squared_sigma
 _refln_observed_status
   2   0   0      536.95      617.11     28.85 o
   3   0   0       57.55       92.41     13.42 o
   4   0   0      882.44      831.36     48.74 o
   5   0   0     8760.22     8210.38    287.35 o
   6   0   0    38937.18    39549.81    848.46 o
   7   0   0    14309.08    14780.40    332.59 o
   8   0   0       86.56       64.45     38.59 o
   9   0   0      912.85      975.03     99.14 o
  10   0   0     5742.20     5789.36    264.57 o
  11   0   0     5298.02     5497.17    263.53 o
  12   0   0     1680.95     1770.64    141.24 o
  13   0   0      578.06      556.81     69.77 o
   1   1   0     3022.72     3419.75     62.69 o
   2   1   0    54846.86    48078.12    380.28 o
   3   1   0    12214.32    11832.77    139.73 o
   4   1   0    11912.98    11393.52    150.24 o
   5   1   0     2197.07     2164.03     80.05 o
   6   1   0       54.79       83.27     22.39 o
   7   1   0     3413.31     3307.27    125.29 o
   8   1   0     8738.48     9002.24    154.79 o
   9   1   0     5008.93     5134.65    163.62 o
  10   1   0     1545.87     1577.89     93.40 o
  11   1   0      279.96      285.49     58.95 o
  12   1   0      293.05      311.40     60.06 o
  13   1   0     1338.93     1384.87    116.96 o
   0   2   0     4865.39     5323.44     64.77 o
   1   2   0    10492.30    10467.55    109.43 o
   2   2   0     6563.61     7081.31     95.11 o
   3   2   0     1291.78     1261.84     33.30 o
   4   2   0      651.12      633.63     33.82 o
   5   2   0     4239.58     4126.69    115.73 o
   6   2   0     1651.52     1577.79     97.70 o
   7   2   0      627.97      611.33     54.31 o
   8   2   0      851.94      872.28     40.88 o
   9   2   0      398.27      337.09     33.30 o
  10   2   0      654.58      736.68     96.80 o
  11   2   0      774.56      797.60    100.05 o
  12   2   0      777.49      739.83     93.67 o
  13   2   0      237.16      260.62     28.49 o
   1   3   0      662.71      717.70     25.43 o
   2   3   0     3639.54     3899.74     80.80 o
   3   3   0    20962.46    22018.93    300.80 o
   4   3   0     5751.12     6472.99    154.04 o
   5   3   0     1739.01     1622.61    109.89 o
   6   3   0      677.87      682.95     72.70 o
   7   3   0      200.53      205.42     23.73 o
   8   3   0      186.90      220.29     25.99 o
   9   3   0      167.44      189.58     27.15 o
  10   3   0       44.41       32.88     13.05 o
  11   3   0      138.83      140.58     45.18 o
  12   3   0       75.02       41.21     24.56 o
  13   3   0       19.67       17.23     14.40 o
   0   4   0     3469.39     3491.74    111.49 o
   1   4   0      851.52      823.19     31.80 o
   2   4   0     1087.01     1224.25     50.75 o
   3   4   0      294.21      333.75     34.79 o
   4   4   0      233.82      264.01     33.30 o
   5   4   0       65.92       75.02     22.19 o
   6   4   0      170.36      171.47     31.80 o
   7   4   0       47.65       43.71     13.42 o
   8   4   0        9.31       -6.80     11.44 o
   9   4   0      548.27      594.37     48.58 o
  10   4   0      100.51       85.52     36.85 o
  11   4   0       27.62       67.12     34.54 o
  12   4   0      108.73      157.50     41.00 o
   1   5   0     2774.42     3124.90    132.79 o
   2   5   0     6797.48     7141.19    286.31 o
   3   5   0     7915.08     8384.55    261.17 o
   4   5   0     2095.28     2134.40     91.08 o
   5   5   0      421.35      440.38     31.93 o
   6   5   0       31.32       52.56     18.70 o
   7   5   0     2868.49     2817.35    125.27 o
   8   5   0     3517.91     3840.54    152.04 o
   9   5   0     1673.66     1635.97    100.61 o
  10   5   0      691.08      655.00    172.74 o
  11   5   0        1.03        5.08     42.83 o
   0   6   0     4376.14     4876.62    170.23 o
   1   6   0     2702.33     3032.88    130.81 o
   2   6   0     1073.06     1119.39     79.30 o
   3   6   0       80.31       99.85     20.06 o
   4   6   0     3778.96     4079.83    113.48 o
   5   6   0     4318.26     4612.90    181.76 o
   6   6   0     4264.90     4614.96    128.59 o
   7   6   0     1754.31     1885.78    103.94 o
   8   6   0      201.44      214.24     51.57 o
   9   6   0      226.63      216.15     51.17 o
  10   6   0     1847.57     2121.19    145.83 o
   1   7   0      245.29      263.25     36.81 o
   2   7   0     6260.73     7041.57    289.01 o
   3   7   0     6414.29     7250.71    211.27 o
   4   7   0     2744.86     3019.92    134.11 o
   5   7   0      183.45      184.26     25.92 o
   6   7   0      228.46      231.41     28.78 o
   7   7   0      948.78     1088.67     75.06 o
   8   7   0     2225.20     2660.70    180.78 o
   9   7   0     1579.03     2112.30    150.45 o
   0   8   0     5904.52     6367.22    281.42 o
   1   8   0     1956.11     2222.04    113.14 o
   2   8   0      414.40      449.47     71.69 o
   3   8   0       48.32       71.70     39.07 o
   4   8   0     1012.82     1080.28     78.36 o
   5   8   0     2665.04     3049.29    194.81 o
   6   8   0     2199.44     2201.34    298.81 o
   7   8   0      780.46      938.21     65.19 o
   8   8   0       55.09      141.82     40.93 o
   1   9   0      534.87      582.14     93.83 o
   2   9   0      462.15      518.26     74.32 o
   3   9   0      548.13      596.78     76.79 o
   4   9   0      673.92      707.00     81.05 o
   5   9   0      103.95      111.20     30.24 o
 -13   1   1      170.32      197.94     43.55 o
 -12   1   1      732.57      768.84     94.21 o
 -11   1   1     1793.47     1875.11    154.02 o
 -10   1   1      497.41      555.18     54.09 o
  -9   1   1      111.73      106.99     19.86 o
  -8   1   1       84.41      107.51     15.38 o
  -7   1   1     1154.50     1046.50     85.97 o
  -6   1   1    16362.03    16943.61    277.45 o
  -5   1   1     3574.59     3545.05    102.71 o
  -4   1   1       36.77       48.51      9.96 o
  -3   1   1       66.36       57.75      7.90 o
  -2   1   1    11216.22    10694.81     96.54 o
  -1   1   1     5267.99     5391.17    134.35 o
   0   1   1    12220.06    12428.64    131.60 o
   1   1   1     2521.77     2755.92     41.63 o
   2   1   1    38245.42    36381.86    295.64 o
   3   1   1    13477.09    13453.78    154.96 o
   4   1   1    11161.41    11789.33    191.21 o
   5   1   1     8982.27     9690.28    174.09 o
   6   1   1    12139.49    12755.47    241.72 o
   7   1   1      482.15      543.10     51.20 o
   8   1   1      272.48      268.83     31.66 o
   9   1   1      832.59      893.73     65.95 o
  10   1   1     1025.86     1199.74    120.13 o
  11   1   1     1897.35     1838.94    154.08 o
  12   1   1      219.47      197.25     45.35 o
  13   1   1       26.28       44.91     23.02 o
 -13   2   1      630.74      675.09     81.72 o
 -12   2   1       11.02        6.43     19.41 o
 -11   2   1     1198.62     1165.90    121.00 o
 -10   2   1     2479.08     2308.23    169.73 o
  -9   2   1     2485.60     2507.27     91.44 o
  -8   2   1     2412.86     2431.54     68.96 o
  -7   2   1     1350.68     1380.77     70.09 o
  -6   2   1      741.83      729.14     52.88 o
  -5   2   1     5896.46     5856.00    193.63 o
  -4   2   1    18449.01    17848.25    321.71 o
  -3   2   1    29887.94    27930.04    254.52 o
  -2   2   1    19218.53    19065.91    167.88 o
  -1   2   1     2267.34     2418.64     54.30 o
   0   2   1    15650.29    15321.19    148.54 o
   1   2   1      752.92      870.40     34.76 o
   2   2   1     2516.86     2446.28     45.13 o
   3   2   1     2353.38     2185.08     71.16 o
   4   2   1    11163.28    11775.32    214.05 o
   5   2   1      877.98      842.87     58.73 o
   6   2   1     2265.28     2270.94     98.46 o
   7   2   1     5094.87     5280.89    169.67 o
   8   2   1     3367.14     3318.96    101.46 o
   9   2   1     1362.67     1309.51     66.68 o
  10   2   1      465.53      442.30     75.93 o
  11   2   1      110.65      125.96     42.62 o
  12   2   1      959.18     1016.81    110.71 o
  13   2   1     1349.56     1404.27     64.88 o
 -13   3   1     1386.57     1626.45    123.91 o
 -12   3   1     3090.70     3202.62    197.36 o
 -11   3   1     2766.02     3030.43    199.94 o
 -10   3   1      537.52      557.01     40.12 o
  -9   3   1       85.11       98.82     17.01 o
  -8   3   1      633.64      664.46     45.58 o
  -7   3   1     8389.79     8634.53    165.29 o
  -6   3   1    12107.23    11903.12    313.00 o
  -5   3   1    16114.48    15678.78    339.22 o
  -4   3   1     5994.24     6400.89    179.01 o
  -3   3   1      180.40      205.79     14.41 o
  -2   3   1     6571.72     6600.18    149.90 o
  -1   3   1    16934.28    16695.85    219.44 o
   0   3   1     6512.04     6597.69     74.89 o
   1   3   1     1870.57     1841.34     38.69 o
   2   3   1     2377.32     2366.08     61.91 o
   3   3   1     1882.62     1789.75     58.53 o
   4   3   1    14784.90    15323.04    224.61 o
   5   3   1    17231.45    17153.50    296.47 o
   6   3   1    13419.48    13534.27    351.34 o
   7   3   1      856.62      900.31     51.05 o
   8   3   1       17.02        3.77      9.97 o
   9   3   1      859.09      781.35     54.34 o
  10   3   1     3790.32     3970.87    127.82 o
  11   3   1     1969.90     2101.21    164.04 o
  12   3   1      997.92     1152.79    115.34 o
 -12   4   1       94.35      138.36     40.87 o
 -11   4   1      174.61      209.39     51.32 o
 -10   4   1     2244.77     2395.01    122.68 o
  -9   4   1    11782.43    12483.80    239.65 o
  -8   4   1     5836.03     6041.50    153.38 o
  -7   4   1      433.59      491.75     62.68 o
  -6   4   1      484.28      483.91     39.44 o
  -5   4   1     1599.00     1629.72     77.11 o
  -4   4   1     7410.25     7178.56    140.41 o
  -3   4   1    20160.29    20575.75    251.00 o
  -2   4   1    10622.49    10569.95    137.72 o
  -1   4   1      180.96      161.59     13.81 o
   0   4   1     1973.56     1991.09     69.52 o
   1   4   1    25300.97    25619.00    482.55 o
   2   4   1    29390.90    30168.90    325.38 o
   3   4   1    10890.70    10949.43    269.61 o
   4   4   1     2998.52     2816.81    137.33 o
   5   4   1      232.21      287.79     68.36 o
   6   4   1     4316.74     4648.71    168.06 o
   7   4   1     8577.34     8493.73    177.90 o
   8   4   1    15366.18    16059.37    283.64 o
   9   4   1     2043.58     2208.05     94.39 o
  10   4   1       98.90       91.66     24.42 o
  11   4   1       40.53       37.60     28.10 o
  12   4   1      643.23      751.40     88.09 o
 -11   5   1     1229.23     1334.10     79.34 o
 -10   5   1      579.64      605.99     58.61 o
  -9   5   1      302.60      292.78     33.36 o
  -8   5   1     2090.00     2153.63    112.33 o
  -7   5   1     4956.23     5203.66    173.44 o
  -6   5   1     2932.57     3019.24     96.57 o
  -5   5   1     2792.62     2985.42    102.14 o
  -4   5   1      986.10      910.88     57.33 o
  -3   5   1      153.07      189.35     22.13 o
  -2   5   1     2648.99     2486.12     84.90 o
  -1   5   1     7368.67     7699.75    346.40 o
   0   5   1     7634.28     7944.37    221.21 o
   1   5   1     3105.27     3709.30    145.04 o
   2   5   1      355.31      343.98     34.35 o
   3   5   1     1053.77     1123.80     61.37 o
   4   5   1     4827.46     5060.39    145.08 o
   5   5   1     3844.65     3949.99     99.89 o
   6   5   1     2076.11     2154.24    103.93 o
   7   5   1      464.08      426.62     48.27 o
   8   5   1       12.35       11.05     11.38 o
   9   5   1      855.95      921.74     73.94 o
  10   5   1     1763.88     1891.84    103.10 o
  11   5   1     1107.74     1294.64    115.74 o
 -10   6   1      421.69      425.85     66.64 o
  -9   6   1     1065.56     1171.91    115.98 o
  -8   6   1      882.39      976.57    109.39 o
  -7   6   1      498.76      526.26     54.80 o
  -6   6   1        3.11       -4.46      8.57 o
  -5   6   1       80.93      100.02     19.81 o
  -4   6   1      380.24      371.45     32.65 o
  -3   6   1      751.16      767.13     55.37 o
  -2   6   1       88.67      108.75     32.21 o
  -1   6   1      182.92      182.93     23.68 o
   0   6   1      256.31      275.10     28.94 o
   1   6   1      469.95      496.36     52.74 o
   2   6   1     1053.86     1058.43     96.06 o
   3   6   1      994.26     1112.39     70.36 o
   4   6   1      105.01      120.93     18.13 o
   5   6   1      189.62      189.31     25.03 o
   6   6   1       61.50       78.29     14.30 o
   7   6   1      442.28      441.44     49.12 o
   8   6   1      302.28      288.58     62.70 o
   9   6   1      326.80      390.56     66.83 o
  10   6   1       88.08       80.11     22.44 o
  -9   7   1      106.51      101.17     33.38 o
  -8   7   1      111.25      161.02     48.46 o
  -7   7   1        5.54       23.50     16.02 o
  -6   7   1      215.99      236.87     29.77 o
  -5   7   1       47.80       69.25     20.10 o
  -4   7   1        6.95       44.98     29.83 o
  -3   7   1      214.79      219.94     36.09 o
  -2   7   1      117.65      148.45     42.83 o
  -1   7   1       10.38        9.82     21.45 o
   0   7   1       84.69      101.74     27.23 o
   1   7   1       95.79      110.11     21.04 o
   2   7   1      120.17      138.84     39.31 o
   3   7   1        9.23        4.11     25.75 o
   4   7   1       17.51       27.38     20.83 o
   5   7   1      150.50      168.24     30.96 o
   6   7   1       50.29       50.24     11.31 o
   7   7   1       56.73       24.88     21.18 o
   8   7   1       13.36       30.24     22.76 o
   9   7   1        1.70      -20.84     25.14 o
  -8   8   1      417.14      524.68     71.79 o
  -7   8   1       34.17       43.53     15.33 o
  -6   8   1       78.82       71.26     17.30 o
  -5   8   1       79.34       71.86     18.57 o
  -4   8   1      487.35      519.22     54.94 o
  -3   8   1      805.61      874.60     99.55 o
  -2   8   1      588.64      603.20     84.32 o
  -1   8   1      177.58      147.64     32.50 o
   0   8   1      514.60      498.66     65.48 o
   1   8   1     1039.86     1137.45     79.61 o
   2   8   1      807.00      804.38     95.33 o
   3   8   1      963.28     1189.63    117.28 o
   4   8   1      140.82      155.58     31.03 o
   5   8   1      136.05      125.57     28.24 o
   6   8   1      114.16      125.08     33.63 o
   7   8   1      272.51      334.66     62.97 o
   8   8   1      439.30      542.83     70.33 o
  -5   9   1      714.21      724.05     77.22 o
  -4   9   1       76.55      102.76     31.39 o
  -3   9   1       75.96       97.00     29.78 o
  -2   9   1     1479.59     1585.18    127.62 o
  -1   9   1     2915.76     3027.78    126.51 o
   0   9   1     1865.99     1885.67     99.04 o
   1   9   1     1126.35     1275.62    117.34 o
   2   9   1       88.51       99.89     34.26 o
   3   9   1      204.84      250.42     49.50 o
   4   9   1      774.20     1016.76     97.41 o
   5   9   1     1476.19     1750.63    121.36 o
 -13   0   2     1601.30     1705.27    127.15 o
 -12   0   2     3183.92     2483.04    170.11 o
 -11   0   2     2524.09     2451.11    170.41 o
 -10   0   2      802.09      779.31     92.33 o
  -9   0   2      387.84      337.45     56.57 o
  -8   0   2     5858.72     6088.95    328.28 o
  -7   0   2    29040.11    28976.46    740.68 o
  -6   0   2    14131.70    13575.94    378.20 o
  -5   0   2     7397.11     7094.28    171.73 o
  -4   0   2     3317.60     2666.33    451.96 o
  -3   0   2     8298.84     8267.61    151.67 o
  -2   0   2    18233.68    17136.84    328.46 o
   0   0   2    53054.21    30969.84    554.08 o
   1   0   2     1261.04     1399.65     42.78 o
   2   0   2      126.35      134.37     14.89 o
   3   0   2     2157.62     2489.10     54.63 o
   4   0   2    24396.40    23645.97    358.63 o
   5   0   2    17260.03    17386.68    616.63 o
   6   0   2     2697.76     2724.72    123.49 o
   7   0   2      104.78      148.62     43.92 o
   8   0   2     5437.29     5857.68    193.72 o
   9   0   2     8395.99     8391.52    314.69 o
  10   0   2     6167.75     4559.64    237.57 o
  11   0   2     2481.13     2648.73    180.44 o
  12   0   2      900.98      875.90     96.91 o
  13   0   2       17.37       35.82     20.94 o
 -13   1   2      206.05      246.32     48.81 o
 -12   1   2      243.45      224.73     51.58 o
 -11   1   2     1611.44     1747.80     82.86 o
 -10   1   2     2955.58     3120.26    132.74 o
  -9   1   2     3837.23     3936.80    139.90 o
  -8   1   2     1687.68     1677.37     79.65 o
  -7   1   2      150.04      172.51     20.07 o
  -6   1   2     5498.36     5293.11    108.71 o
  -5   1   2    23063.28    22073.88    300.56 o
  -4   1   2    12295.12    11896.59    148.02 o
  -3   1   2     6048.81     5657.87     81.78 o
  -2   1   2      262.76      301.84     22.17 o
  -1   1   2     2187.77     2316.79     89.85 o
   0   1   2    14560.42    14085.70    204.35 o
   1   1   2    52434.18    47030.13    657.72 o
   2   1   2    29920.72    28380.96    302.46 o
   3   1   2    24108.92    23459.72    223.23 o
   4   1   2     1006.00     1042.39     35.42 o
   5   1   2      571.69      545.65     41.74 o
   6   1   2     9485.01     9733.52    259.43 o
   7   1   2    13256.58    13362.14    276.96 o
   8   1   2     7266.96     7640.63    197.67 o
   9   1   2     1417.59     1558.63     90.10 o
  10   1   2       42.88       93.00     39.35 o
  11   1   2      824.06      830.69    105.39 o
  12   1   2     2025.71     2000.82    152.25 o
  13   1   2     1560.81     1595.60     70.97 o
 -13   2   2      764.24      826.55     89.35 o
 -12   2   2     1247.53     1380.97    129.23 o
 -11   2   2      235.55      289.58     44.60 o
 -10   2   2      182.25      162.39     30.58 o
  -9   2   2      339.23      352.41     33.83 o
  -8   2   2     1847.22     1843.42     59.05 o
  -7   2   2     1234.83     1246.00     59.25 o
  -6   2   2     1929.17     1495.70     64.44 o
  -5   2   2      910.49      756.02     48.19 o
  -4   2   2      253.73      259.37     25.23 o
  -3   2   2    26051.37    25078.92    229.87 o
  -2   2   2    24509.25    23775.86    259.36 o
  -1   2   2    32017.84    28373.11    388.30 o
   0   2   2      848.03      814.05     40.86 o
   1   2   2     4914.52     4822.13     75.50 o
   2   2   2      419.67      423.94     19.38 o
   3   2   2     7745.87     7904.67    152.75 o
   4   2   2    11043.36    11085.97    166.63 o
   5   2   2    13847.44    14319.49    225.63 o
   6   2   2     1668.30     1779.17     88.94 o
   7   2   2       20.25       10.13     14.28 o
   8   2   2      407.02      420.41     44.51 o
   9   2   2     2156.10     2138.02    106.35 o
  10   2   2     2666.08     2620.99    183.23 o
  11   2   2     1024.40     1116.61    121.09 o
  12   2   2      338.40      312.96     61.16 o
  13   2   2        4.38      -25.42     25.42 o
 -13   3   2       17.63       -7.04     17.70 o
 -12   3   2       99.05      109.77     38.13 o
 -11   3   2       59.20       24.48     23.31 o
 -10   3   2      441.18      454.07     35.72 o
  -9   3   2       99.96       86.58     14.33 o
  -8   3   2       65.73       93.87     19.28 o
  -7   3   2      119.98       95.93     16.53 o
  -6   3   2      249.36      347.79     34.97 o
  -5   3   2      599.68      596.03     36.05 o
  -4   3   2     8799.91     8953.02    200.55 o
  -3   3   2    14143.61    14277.70    343.28 o
  -2   3   2      207.55      213.76     13.28 o
  -1   3   2      952.40      938.12     34.75 o
   0   3   2     1814.64     2098.88     52.28 o
   1   3   2      182.83      205.03     14.92 o
   2   3   2     5421.27     5519.69    156.32 o
   3   3   2      580.13      632.61     47.01 o
   4   3   2     1572.09     1478.11     66.37 o
   5   3   2     1214.35     1347.84     76.02 o
   6   3   2      319.48      337.07     53.31 o
   7   3   2      848.31      883.57     52.05 o
   8   3   2       98.15      103.16     41.70 o
   9   3   2      106.76      157.93     34.44 o
  10   3   2        3.75       -1.75     16.47 o
  11   3   2       25.26       50.44     24.80 o
  12   3   2      249.12      255.66     51.91 o
 -12   4   2      186.60      234.72     51.73 o
 -11   4   2       24.76       20.68     23.21 o
 -10   4   2       92.11      108.62     28.63 o
  -9   4   2        5.61       17.80     10.41 o
  -8   4   2     1034.84     1007.83     51.36 o
  -7   4   2     1553.73     1450.21     58.00 o
  -6   4   2     2332.00     2366.33     81.72 o
  -5   4   2     1917.65     1886.85     82.50 o
  -4   4   2        6.20        7.77      8.05 o
  -3   4   2       84.74       86.16     15.52 o
  -2   4   2      534.87      563.37     28.03 o
  -1   4   2     2028.75     2064.32     51.74 o
   0   4   2      634.99      625.60     39.08 o
   1   4   2      387.61      385.44     39.54 o
   2   4   2      118.95       93.12     22.56 o
   3   4   2       41.73       76.21     26.14 o
   4   4   2      185.92      215.62     54.78 o
   5   4   2     1224.63     1312.56     99.95 o
   6   4   2       42.58       28.88      7.87 o
   7   4   2      121.23      131.36     26.78 o
   8   4   2      729.20      690.40     51.01 o
   9   4   2      681.47      665.45     50.53 o
  10   4   2      120.07      128.42     43.99 o
  11   4   2       16.89       32.89     20.69 o
  12   4   2       13.48        6.25     16.52 o
 -11   5   2      329.98      349.72     41.09 o
 -10   5   2     2170.41     2470.16    122.55 o
  -9   5   2     1536.78     1662.00     87.01 o
  -8   5   2     2187.40     2346.15    117.77 o
  -7   5   2      949.47      888.09     69.34 o
  -6   5   2       68.97       73.20     19.53 o
  -5   5   2     2147.10     2117.30     77.90 o
  -4   5   2     6629.39     6665.80    164.36 o
  -3   5   2     6659.01     6746.34    155.39 o
  -2   5   2     1163.50     1226.24     51.57 o
  -1   5   2       11.81        7.48     22.45 o
   0   5   2     1131.78     1127.17     79.82 o
   1   5   2     3475.74     3595.71    219.56 o
   2   5   2     5867.80     6308.73    308.51 o
   3   5   2     3927.19     4286.98    185.77 o
   4   5   2       25.24        6.61     21.36 o
   5   5   2      231.12      183.36     26.26 o
   6   5   2     1686.48     1678.61     91.79 o
   7   5   2     3376.74     3533.80    156.73 o
   8   5   2      784.81      855.01     58.37 o
   9   5   2      166.07      201.05     38.40 o
  10   5   2       51.13       22.10     17.40 o
  11   5   2      232.94      256.99     49.69 o
 -10   6   2       74.18       44.94     25.48 o
  -9   6   2      509.41      549.64     83.30 o
  -8   6   2     1424.00     1631.25    139.91 o
  -7   6   2     2432.65     2768.69    100.12 o
  -6   6   2     2804.69     3060.98    104.45 o
  -5   6   2     1917.18     2098.87     83.01 o
  -4   6   2      292.50      320.39     30.19 o
  -3   6   2     3490.24     3961.44    129.52 o
  -2   6   2     6152.97     6617.72    173.07 o
  -1   6   2     4664.56     5013.95    133.28 o
   0   6   2     2532.85     2865.02     98.55 o
   1   6   2     1493.50     1701.19     98.30 o
   2   6   2      129.74      195.15     29.41 o
   3   6   2     3491.85     3906.58    384.06 o
   4   6   2     5760.45     5965.59    191.30 o
   5   6   2     3840.03     4063.16    172.06 o
   6   6   2     1423.73     1470.18     69.99 o
   7   6   2      113.27      107.80     25.57 o
   8   6   2      215.01      325.12     64.69 o
   9   6   2     1026.10     1289.33    119.88 o
  10   6   2     1717.77     1990.01    136.99 o
  -9   7   2     1795.97     2225.78    155.51 o
  -8   7   2      465.17      550.80     83.21 o
  -7   7   2        5.95        1.73     18.49 o
  -6   7   2      907.12     1060.17     74.40 o
  -5   7   2     6419.31     7393.56    207.09 o
  -4   7   2     7638.44     8696.62    333.11 o
  -3   7   2     6422.25     6975.27    292.57 o
  -2   7   2      620.28      694.18     61.76 o
  -1   7   2      333.33      389.28     44.71 o
   0   7   2      556.57      575.67     55.32 o
   1   7   2     4870.72     5196.43    226.04 o
   2   7   2     7133.46     8166.17    312.55 o
   3   7   2     2462.66     2720.98    126.63 o
   4   7   2       41.80       35.46     23.57 o
   5   7   2     1559.40     1715.64     99.50 o
   6   7   2     2044.66     2250.26    112.14 o
   7   7   2     1769.90     2041.12    160.79 o
   8   7   2     1502.44     1579.70    135.40 o
   9   7   2      500.71      649.62     80.45 o
  -8   8   2      758.64      853.43     91.06 o
  -7   8   2     2348.69     2559.20    113.39 o
  -6   8   2     1339.80     1467.64    125.92 o
  -5   8   2      910.34     1055.75     98.45 o
  -4   8   2        1.40       -9.35     60.17 o
  -3   8   2      801.55      817.57     95.71 o
  -2   8   2     2547.33     2896.64    146.29 o
  -1   8   2     6238.62     6826.13    207.46 o
   0   8   2     1776.07     1836.95    103.34 o
   1   8   2       63.39       76.30     22.95 o
   2   8   2       26.76       65.59     34.50 o
   3   8   2     1002.49     1157.39    116.11 o
   4   8   2     2696.48     2970.47    133.40 o
   5   8   2     2848.03     3373.59    213.32 o
   6   8   2      473.68      555.12     53.56 o
   7   8   2       56.45       54.46     23.92 o
   8   8   2      240.71      285.11     52.67 o
  -5   9   2      397.59      453.81     61.55 o
  -4   9   2      609.97      718.93     82.18 o
  -3   9   2      531.34      558.90     75.57 o
  -2   9   2      267.18      325.95     57.70 o
  -1   9   2       82.93       91.97     20.37 o
   0   9   2      188.26      196.22     32.23 o
   1   9   2      835.05      935.18    101.58 o
   2   9   2      424.17      461.95     70.23 o
   3   9   2      415.18      516.41     71.61 o
   4   9   2       76.89       71.14     19.27 o
   5   9   2       13.92       -1.67     12.24 o
 -13   1   3      792.51      751.58     87.73 o
 -12   1   3     1001.42     1062.03    113.26 o
 -11   1   3      245.77      285.96     28.89 o
 -10   1   3       22.50        9.62     12.04 o
  -9   1   3      100.90      100.31     21.62 o
  -8   1   3     1089.46     1071.13     63.32 o
  -7   1   3     3884.72     3628.02     96.74 o
  -6   1   3     5972.86     6238.74    119.56 o
  -5   1   3       31.00       21.09      5.78 o
  -4   1   3     1309.61     1393.11     36.45 o
  -3   1   3      588.51      530.57     37.46 o
  -2   1   3    15624.32    15240.36    220.64 o
  -1   1   3     6387.63     6454.71    137.83 o
   0   1   3     8555.41     7770.28    364.82 o
   1   1   3    19308.59    20440.27    282.38 o
   2   1   3     3276.86     3437.77     78.58 o
   3   1   3     8102.30     8107.46    238.97 o
   4   1   3     8451.71     8651.41    118.48 o
   5   1   3     4418.20     4598.38    130.34 o
   6   1   3       78.58       72.87     16.44 o
   7   1   3       93.90      149.63     29.23 o
   8   1   3      107.43      115.79     51.29 o
   9   1   3      386.86      423.32     70.71 o
  10   1   3      407.57      435.95     72.67 o
  11   1   3      522.99      547.14     83.40 o
  12   1   3       43.14       32.67     23.10 o
  13   1   3       52.00       44.23     22.74 o
 -13   2   3       29.26       28.75     11.20 o
 -12   2   3     1416.13     1566.10    138.92 o
 -11   2   3     2685.29     2742.07    134.89 o
 -10   2   3     2614.31     2744.47    131.17 o
  -9   2   3     1202.86     1215.70     62.00 o
  -8   2   3     1077.57     1070.69     47.33 o
  -7   2   3       42.79       47.51      9.70 o
  -6   2   3     7867.81     7627.17    159.33 o
  -5   2   3    13403.72    12947.93    217.14 o
  -4   2   3     6748.50     6762.90    111.63 o
  -3   2   3     3001.02     2955.52     62.32 o
  -2   2   3      381.54      346.73     25.91 o
  -1   2   3     5210.89     5043.48     89.85 o
   0   2   3    11234.11    11077.14    307.88 o
   1   2   3    27271.79    25773.78   1405.99 o
   2   2   3     9827.74     9305.15    160.24 o
   3   2   3      832.45      868.64     39.27 o
   4   2   3     1408.63     1554.78     58.53 o
   5   2   3     8444.64     9315.80    167.04 o
   6   2   3     8502.82     9047.93    293.36 o
   7   2   3     7017.68     7265.20    208.94 o
   8   2   3     1421.60     1475.49     86.23 o
   9   2   3      864.30      930.96     71.17 o
  10   2   3      191.02      309.27     63.23 o
  11   2   3     1791.30     1766.41    150.48 o
  12   2   3     1562.20     1572.80     76.78 o
  13   2   3      899.80      934.89     88.02 o
 -13   3   3     2108.54     2425.34    155.57 o
 -12   3   3     1991.26     2232.95    164.96 o
 -11   3   3      332.11      392.25     48.46 o
 -10   3   3      492.64      469.01     36.94 o
  -9   3   3      809.92      768.24     68.77 o
  -8   3   3     6607.97     6803.18    134.46 o
  -7   3   3    13281.33    12801.07    214.35 o
  -6   3   3     4503.50     4554.28     96.33 o
  -5   3   3      101.78      108.23     12.87 o
  -4   3   3     5989.89     5727.06    102.26 o
  -3   3   3    11678.89    11274.89    214.91 o
  -2   3   3    25775.88    25027.04    222.51 o
  -1   3   3    22650.88    22226.73    221.64 o
   0   3   3      727.64      782.10     40.12 o
   1   3   3       75.13       93.51     17.38 o
   2   3   3     7854.99     8264.92    204.46 o
   3   3   3    43852.77    43412.72    615.80 o
   4   3   3    16459.39    16496.65    476.97 o
   5   3   3     6634.94     6753.47    161.28 o
   6   3   3      409.33      486.16     65.46 o
   7   3   3      359.38      329.72     32.13 o
   8   3   3     2760.05     2911.81    127.24 o
   9   3   3     6411.17     6477.17    219.61 o
  10   3   3     3041.91     2755.75    129.13 o
  11   3   3      529.56      626.40     62.17 o
  12   3   3       87.47      136.39     40.46 o
 -12   4   3      489.40      553.98     79.15 o
 -11   4   3     1732.49     1904.47    155.44 o
 -10   4   3     7347.03     8031.01    232.51 o
  -9   4   3     6277.12     6641.66    144.45 o
  -8   4   3      287.49      242.47     24.55 o
  -7   4   3      101.05      102.55     14.65 o
  -6   4   3     2627.34     2629.83    113.05 o
  -5   4   3    13070.40    13265.12    281.72 o
  -4   4   3    28428.78    27548.52   1167.37 o
  -3   4   3     3564.17     3784.01    119.85 o
  -2   4   3        8.91       28.74      7.92 o
  -1   4   3     5909.96     5679.90     92.61 o
   0   4   3    13431.42    13279.71    313.70 o
   1   4   3    38324.77    37053.78    800.37 o
   2   4   3     8063.09     8226.18    231.72 o
   3   4   3     4999.00     5405.61    192.56 o
   4   4   3      248.20      354.04     75.36 o
   5   4   3     2349.37     2524.85    142.86 o
   6   4   3     7846.57     8005.69    313.25 o
   7   4   3     8740.58     9040.43    233.48 o
   8   4   3     1988.28     1955.63     88.30 o
   9   4   3       34.83       37.53     14.52 o
  10   4   3      306.46      344.29     67.03 o
  11   4   3      772.23      677.55     89.02 o
  12   4   3     1431.87     1503.22    117.87 o
 -11   5   3      193.53      203.78     31.61 o
 -10   5   3       14.93        8.73     13.82 o
  -9   5   3     1380.89     1485.92     77.11 o
  -8   5   3     6012.25     6663.67    205.81 o
  -7   5   3     4431.46     4700.82    163.71 o
  -6   5   3     3580.00     3555.42    134.63 o
  -5   5   3      307.97      299.03     25.41 o
  -4   5   3      107.06      137.26     23.04 o
  -3   5   3     1057.08     1119.15     69.54 o
  -2   5   3     4261.40     4535.87    116.63 o
  -1   5   3     4506.12     4553.07    235.40 o
   0   5   3     4280.88     4399.70    239.53 o
   1   5   3       59.29       74.23     31.61 o
   2   5   3     2076.72     2265.76    183.80 o
   3   5   3     5839.12     6576.99    331.41 o
   4   5   3     4327.00     4678.75    286.48 o
   5   5   3     3092.98     3048.17    137.57 o
   6   5   3     1083.93     1112.44    107.49 o
   7   5   3      413.73      417.09     48.64 o
   8   5   3     1351.27     1418.47     75.83 o
   9   5   3     3070.89     3369.86    143.27 o
  10   5   3     1366.52     1343.35     84.68 o
  11   5   3      595.59      619.63     76.37 o
 -10   6   3      298.18      359.77     63.64 o
  -9   6   3      185.39      218.35     47.04 o
  -8   6   3      101.59      144.80     44.21 o
  -7   6   3      180.96      199.15     25.18 o
  -6   6   3      578.15      621.07     80.60 o
  -5   6   3      391.34      445.48     46.62 o
  -4   6   3      227.02      225.38     25.16 o
  -3   6   3       70.42       98.40     25.35 o
  -2   6   3      185.52      180.20     26.77 o
  -1   6   3     1284.76     1321.29     99.87 o
   0   6   3     3208.39     3560.47    111.72 o
   1   6   3     1452.71     1441.22     69.60 o
   2   6   3     1592.69     1632.93    153.28 o
   3   6   3      328.09      378.44     41.49 o
   4   6   3       20.34       34.53     10.77 o
   5   6   3      549.07      561.98     37.27 o
   6   6   3      375.69      472.65     40.41 o
   7   6   3      437.18      528.93     56.50 o
   8   6   3      141.39      161.84     43.42 o
   9   6   3       78.36      108.47     39.04 o
  10   6   3       69.47       84.92     27.82 o
  -9   7   3        4.19       -2.51     15.74 o
  -8   7   3        0.38       14.28     14.47 o
  -7   7   3       43.68       27.52     14.01 o
  -6   7   3        2.73        7.44     22.37 o
  -5   7   3       54.07      112.31     27.53 o
  -4   7   3      175.93      259.20     53.83 o
  -3   7   3        0.93       25.32     14.44 o
  -2   7   3      118.84      126.78     35.12 o
  -1   7   3       32.39      102.79     27.90 o
   0   7   3      276.17      289.36     39.33 o
   1   7   3      402.10      414.12     58.93 o
   2   7   3        1.56        1.04      9.59 o
   3   7   3        7.42       26.85     13.90 o
   4   7   3       33.63       38.95     16.84 o
   5   7   3      136.01      164.06     31.68 o
   6   7   3        3.52        4.78     14.45 o
   7   7   3       84.03       84.20     34.07 o
   8   7   3       90.77      113.75     30.76 o
   9   7   3      104.93      133.68     36.52 o
  -8   8   3       38.84       35.35     21.30 o
  -7   8   3      151.89      156.18     26.79 o
  -6   8   3      414.45      423.54     46.49 o
  -5   8   3      586.01      620.01     59.17 o
  -4   8   3      485.17      520.74     75.40 o
  -3   8   3       53.05       72.04     25.01 o
  -2   8   3       99.72       87.42     22.97 o
  -1   8   3      328.16      335.68     43.15 o
   0   8   3     1491.08     1582.70     95.77 o
   1   8   3      786.55      786.19     79.42 o
   2   8   3      359.43      405.27     74.38 o
   3   8   3       80.12      107.14     31.17 o
   4   8   3      141.43      155.51     29.23 o
   5   8   3      611.66      745.36     64.71 o
   6   8   3      496.94      593.60     54.22 o
   7   8   3      285.29      303.57     56.58 o
  -5   9   3       45.60       33.33     17.28 o
  -4   9   3       67.61       88.12     27.11 o
  -3   9   3      568.67      628.43     78.64 o
  -2   9   3     1751.02     1758.62    132.13 o
  -1   9   3     1807.38     1934.88    102.76 o
   0   9   3      426.44      424.37     45.17 o
   1   9   3       15.73       -6.65     23.01 o
   2   9   3      452.82      392.86     65.78 o
   3   9   3      967.02     1065.75    101.83 o
   4   9   3      835.12      949.38     94.43 o
   5   9   3      595.62      694.69     73.25 o
 -13   0   4     1973.89     1950.41    138.68 o
 -12   0   4      832.15      852.75     98.90 o
 -11   0   4       18.21       11.91     13.99 o
 -10   0   4      349.11      297.06     57.76 o
  -9   0   4     6487.07     6703.58    265.79 o
  -8   0   4    18402.64    19064.81    623.79 o
  -7   0   4    12600.71    12420.79    445.99 o
  -6   0   4     1822.52     1704.21     89.13 o
  -5   0   4      947.79      949.99     45.48 o
  -4   0   4     7523.79     6752.23    237.84 o
  -3   0   4    20262.71    18749.59    407.22 o
  -2   0   4    58277.57    48339.70    953.36 o
  -1   0   4    17556.25    15019.97    319.94 o
   0   0   4     3229.28     3587.90    173.59 o
   1   0   4     6381.95     7259.22    236.51 o
   2   0   4    25549.24    25699.55    516.58 o
   3   0   4    13166.80    13262.28    310.75 o
   4   0   4    30310.10    30528.74    455.15 o
   5   0   4      392.59      460.98     47.82 o
   6   0   4      234.73      271.31     41.06 o
   7   0   4     2962.42     2867.74    224.03 o
   8   0   4    12226.37    12301.45    383.23 o
   9   0   4    10909.47    11341.01    385.77 o
  10   0   4     2185.49     1726.59    146.92 o
  11   0   4      667.09      645.14     88.38 o
  12   0   4       49.07       42.38     14.56 o
  13   0   4      700.70      719.14     80.09 o
 -13   1   4      198.43      200.04     44.93 o
 -12   1   4      944.05      952.92    106.40 o
 -11   1   4     2484.11     2718.48     90.26 o
 -10   1   4     2928.86     2955.52    106.46 o
  -9   1   4     1918.16     2010.29     98.75 o
  -8   1   4       50.48       55.11     12.04 o
  -7   1   4     3396.00     3229.18     91.39 o
  -6   1   4    19869.35    19491.61    241.35 o
  -5   1   4    14335.92    13663.04    213.75 o
  -4   1   4     4501.92     4555.64     72.16 o
  -3   1   4     3806.86     3600.76    106.60 o
  -2   1   4     1686.24     1775.77     62.76 o
  -1   1   4     3670.08     3691.33     88.24 o
   0   1   4    56212.09    43179.36   3499.27 o
   1   1   4    26673.57    27529.05    637.10 o
   2   1   4     3096.81     2909.54     78.64 o
   3   1   4     2734.93     3144.36     74.83 o
   4   1   4     7426.94     7606.43    132.09 o
   5   1   4     5839.53     5915.63    154.83 o
   6   1   4    14236.43    10826.73    291.55 o
   7   1   4     9679.81    10202.18    251.52 o
   8   1   4     1720.13     1783.79    134.89 o
   9   1   4      354.59      369.47     68.01 o
  10   1   4     2666.72     2627.61    185.90 o
  11   1   4     3954.23     3954.20    228.28 o
  12   1   4     2020.55     2082.24     90.03 o
  13   1   4      858.53      869.00     60.93 o
 -13   2   4     1066.55     1239.59    114.30 o
 -12   2   4      732.31      780.40    100.31 o
 -11   2   4       33.61       40.80     19.50 o
 -10   2   4      873.47     1005.96     79.17 o
  -9   2   4     1498.15     1468.31     60.55 o
  -8   2   4     3498.99     3534.91     75.66 o
  -7   2   4     2161.63     2243.74     80.36 o
  -6   2   4      495.03      477.79     33.74 o
  -5   2   4      558.69      591.73     34.10 o
  -4   2   4     5835.64     5735.30     87.82 o
  -3   2   4     3803.97     3658.02     66.45 o
  -2   2   4     7615.27     7372.82    282.77 o
  -1   2   4     4589.96     4374.00     85.97 o
   0   2   4      581.54      487.01     45.34 o
   1   2   4     7206.96     7064.69    326.46 o
   2   2   4     5518.82     5566.96    167.04 o
   3   2   4     6558.14     6973.11    116.30 o
   4   2   4     2147.62     2136.17     71.67 o
   5   2   4     1602.03     1682.77     69.02 o
   6   2   4     1014.24     1031.50     71.06 o
   7   2   4     3278.54     3527.36    130.42 o
   8   2   4     3463.75     3380.35    195.61 o
   9   2   4     3326.20     3147.09    200.01 o
  10   2   4     1260.04     1204.11    126.00 o
  11   2   4      114.81       93.34     36.85 o
  12   2   4      113.03       69.30     15.17 o
 -13   3   4       11.02      -14.95     15.53 o
 -12   3   4       45.28       34.57     17.02 o
 -11   3   4      521.54      567.10     58.16 o
 -10   3   4     1000.62      968.67    107.62 o
  -9   3   4       46.05       40.36     13.01 o
  -8   3   4       67.47       65.46     13.35 o
  -7   3   4      146.75      144.47     20.02 o
  -6   3   4       57.50       56.21     10.64 o
  -5   3   4      362.89      367.71     24.28 o
  -4   3   4     4970.70     5393.71    104.31 o
  -3   3   4      259.00      241.84     14.89 o
  -2   3   4     2820.22     2787.04     72.12 o
  -1   3   4      650.50      604.64     48.69 o
   0   3   4      370.06      476.67     45.54 o
   1   3   4     1717.80     1560.41    157.43 o
   2   3   4       47.55       43.09     11.49 o
   3   3   4      983.30     1052.76     66.22 o
   4   3   4      646.63      607.31     66.91 o
   5   3   4     3573.88     3597.50    136.48 o
   6   3   4     1919.14     1947.51    135.45 o
   7   3   4      351.42      366.51     42.20 o
   8   3   4      362.00      355.30     67.41 o
   9   3   4       24.39       32.71     52.59 o
  10   3   4       14.11       32.08     15.96 o
  11   3   4       56.23       33.02     13.21 o
  12   3   4      101.38      124.26     35.22 o
 -12   4   4      100.06       80.15     21.63 o
 -11   4   4        2.98       16.55     13.49 o
 -10   4   4      367.73      387.49     49.83 o
  -9   4   4      488.72      551.98     39.98 o
  -8   4   4     1419.30     1407.15     61.10 o
  -7   4   4     1425.81     1347.28     56.11 o
  -6   4   4      220.28      228.07     22.42 o
  -5   4   4        1.08        9.02     10.73 o
  -4   4   4      317.39      282.81     35.01 o
  -3   4   4      110.62      115.27     17.24 o
  -2   4   4      601.02      639.16     39.83 o
  -1   4   4     4438.44     4679.50    148.53 o
   0   4   4      737.28      815.59    113.47 o
   1   4   4     5549.92     5611.18    264.38 o
   2   4   4      873.50      878.34    103.70 o
   3   4   4      144.07      154.37     32.18 o
   4   4   4       69.70       62.82     19.98 o
   5   4   4      543.04      607.52     71.69 o
   6   4   4       21.59       30.76     10.35 o
   7   4   4       49.77       68.14     18.11 o
   8   4   4      148.02      140.35     29.36 o
   9   4   4      108.01      134.67     21.77 o
  10   4   4       15.66       33.63     23.18 o
  11   4   4       40.09       59.23     25.74 o
 -11   5   4      805.49      945.30     69.74 o
 -10   5   4     1728.10     1830.33    104.64 o
  -9   5   4      219.25      253.68     57.18 o
  -8   5   4      239.73      267.64     41.09 o
  -7   5   4     1900.30     2005.86    105.73 o
  -6   5   4     3155.31     3165.18    150.14 o
  -5   5   4     3028.87     3034.07     95.56 o
  -4   5   4     4772.61     4824.71    140.23 o
  -3   5   4     1203.81     1266.17     76.24 o
  -2   5   4     1103.89     1262.15     83.88 o
  -1   5   4     3277.65     3415.45    208.43 o
   0   5   4     6504.96     6563.38    305.20 o
   1   5   4     7374.01     7907.53    351.83 o
   2   5   4     3007.40     3021.56    220.83 o
   3   5   4        6.45       13.50     12.02 o
   4   5   4      374.20      363.12     33.75 o
   5   5   4      891.31      891.93     60.75 o
   6   5   4     2075.79     2175.63    109.94 o
   7   5   4     2892.86     3045.69    135.60 o
   8   5   4       42.79       40.05     11.97 o
   9   5   4       70.53       35.75     34.15 o
  10   5   4      319.71      345.15     42.73 o
  11   5   4      422.99      490.23     66.09 o
 -11   6   4        3.02        4.40     12.33 o
 -10   6   4      256.64      321.39     57.10 o
  -9   6   4     1747.25     1945.12    154.50 o
  -8   6   4     3091.18     3716.79    217.86 o
  -7   6   4     1832.07     2175.42    110.02 o
  -6   6   4      543.54      674.20     84.88 o
  -5   6   4      231.38      337.09     59.51 o
  -4   6   4     3272.31     3696.22    134.43 o
  -3   6   4     6702.92     7286.38    273.59 o
  -2   6   4     7834.74     8218.03    203.14 o
  -1   6   4     2610.60     2793.61    190.19 o
   0   6   4     2385.90     2599.34    123.31 o
   1   6   4      145.21      155.92     21.58 o
   2   6   4     5206.25     5762.74    174.27 o
   3   6   4     8381.17     9750.97    269.83 o
   4   6   4     6552.75     6618.86    288.33 o
   5   6   4     1838.27     1908.78     89.08 o
   6   6   4       34.17       28.69     22.72 o
   7   6   4      724.24      775.05     68.40 o
   8   6   4     1671.44     1865.40    153.67 o
   9   6   4     2083.70     2279.91    157.34 o
  10   6   4      867.39      960.48     88.50 o
  -9   7   4      576.35      701.69     88.21 o
  -8   7   4        9.87       35.19     25.51 o
  -7   7   4      871.30      819.02    140.81 o
  -6   7   4     4572.97     5211.48    182.00 o
  -5   7   4     5375.69     5868.79    185.20 o
  -4   7   4     3040.14     3297.25    202.05 o
  -3   7   4      573.90      592.77     83.54 o
  -2   7   4       72.01       71.27     19.28 o
  -1   7   4     2459.00     2651.22    121.94 o
   0   7   4     6934.17     7490.21    439.59 o
   1   7   4     4115.98     4577.55    375.74 o
   2   7   4     1813.38     2060.00    110.84 o
   3   7   4        8.91       19.43     17.58 o
   4   7   4     1119.79     1278.57     87.24 o
   5   7   4     3492.97     3974.82    154.83 o
   6   7   4     5011.96     5582.03    180.51 o
   7   7   4     1212.66     1227.78    123.70 o
   8   7   4      152.62      194.72     43.88 o
   9   7   4        9.49      -16.62     21.40 o
  -8   8   4     1469.21     1594.53    123.63 o
  -7   8   4      744.00      845.44     62.88 o
  -6   8   4      154.64      184.13     31.39 o
  -5   8   4       14.43       42.31     16.35 o
  -4   8   4     1489.75     1518.64    132.44 o
  -3   8   4     4684.74     4906.63    247.04 o
  -2   8   4     5650.99     6223.35    201.30 o
  -1   8   4     1607.96     1699.59    101.07 o
   0   8   4       58.40       39.20     23.66 o
   1   8   4      244.41      303.54     58.48 o
   2   8   4     1004.98     1212.82    119.40 o
   3   8   4     1748.96     1903.88    108.58 o
   4   8   4     2291.88     2756.83    129.28 o
   5   8   4      246.34      222.97     56.32 o
   6   8   4        1.33       22.00     13.59 o
   7   8   4      415.01      567.14     76.97 o
  -5   9   4      482.32      520.14     65.36 o
  -4   9   4      558.75      526.13     69.25 o
  -3   9   4       96.01       74.70     30.94 o
  -2   9   4       43.23       15.48     17.42 o
  -1   9   4      508.69      568.29     62.98 o
   0   9   4     1325.45     1252.74    200.87 o
   1   9   4      589.01      606.73     79.96 o
   2   9   4      325.40      379.93     66.07 o
   3   9   4       49.42       36.22     24.73 o
   4   9   4       90.18      106.61     28.81 o
   5   9   4      298.64      317.03     48.72 o
 -13   1   5      343.82      333.19     61.47 o
 -12   1   5      281.35      253.76     54.15 o
 -11   1   5      206.22      240.52     26.97 o
 -10   1   5       90.06       97.88     16.84 o
  -9   1   5     1167.70     1198.38     63.15 o
  -8   1   5      924.46      961.80     60.35 o
  -7   1   5      403.54      376.77     30.30 o
  -6   1   5       60.73       51.96     10.97 o
  -5   1   5     1950.90     1902.55     58.62 o
  -4   1   5     5237.93     5029.36    116.59 o
  -3   1   5     9038.75     8198.70    178.72 o
  -2   1   5    16536.87    15593.52    221.76 o
  -1   1   5     2867.16     2703.45     86.19 o
   0   1   5     5890.24     6460.40    182.74 o
   1   1   5     2556.46     3020.49    119.04 o
   2   1   5     5463.97     5808.87    157.92 o
   3   1   5     4714.32     4779.29    137.03 o
   4   1   5     2396.55     2689.55     78.45 o
   5   1   5      150.11      153.78     24.76 o
   6   1   5     3123.94     3858.67    141.24 o
   7   1   5      174.29      136.13     23.91 o
   8   1   5     1016.37      907.93     98.39 o
   9   1   5      430.28      427.18     70.60 o
  10   1   5       39.82       -9.56     25.91 o
  11   1   5       20.27       42.42     29.80 o
  12   1   5       34.61       23.53     17.25 o
 -13   2   5      858.63      897.66     96.38 o
 -12   2   5     2903.07     3118.21    198.78 o
 -11   2   5     4465.99     5109.80    290.38 o
 -10   2   5     1414.98     1451.75     95.15 o
  -9   2   5      183.05      207.71     20.04 o
  -8   2   5      139.25      162.97     15.59 o
  -7   2   5     3954.80     3887.35     93.42 o
  -6   2   5     6917.85     6876.05    117.64 o
  -5   2   5    13934.99    14217.06    169.09 o
  -4   2   5     3030.78     3034.42     67.96 o
  -3   2   5     1061.32     1029.89     34.91 o
  -2   2   5    18766.72    18386.95    213.33 o
  -1   2   5     4544.29     4321.23     70.90 o
   0   2   5    13912.06    11754.90    585.02 o
   1   2   5    23731.93    25979.87    433.13 o
   2   2   5     9235.05    10217.58    224.24 o
   3   2   5      444.20      416.23     30.96 o
   4   2   5    12974.99    14002.99    223.47 o
   5   2   5    12988.37    13732.41    388.22 o
   6   2   5     8820.14     9383.29    233.79 o
   7   2   5     2372.01     2681.49    116.76 o
   8   2   5      260.40      273.27     53.43 o
   9   2   5      501.07      501.50     80.54 o
  10   2   5     3352.48     3329.59    215.19 o
  11   2   5     2500.40     2446.94    102.22 o
  12   2   5      891.98      866.21     54.16 o
 -13   3   5     1131.44     1225.28    111.38 o
 -12   3   5      243.91      298.52     64.52 o
 -11   3   5      160.87      150.59     32.76 o
 -10   3   5     4885.80     5196.61    184.56 o
  -9   3   5     9453.09     9915.99    203.29 o
  -8   3   5     4991.60     5061.13    115.77 o
  -7   3   5     3342.02     3381.28     80.83 o
  -6   3   5       28.43       32.87      8.25 o
  -5   3   5     4205.85     4168.03    109.71 o
  -4   3   5    13095.19    12741.38    225.34 o
  -3   3   5    37345.07    35184.96    594.90 o
  -2   3   5    16164.68    15643.56    252.20 o
  -1   3   5     8801.70     8544.55    280.33 o
   0   3   5      250.04      228.72     32.49 o
   1   3   5    21848.65    19811.97   1866.50 o
   2   3   5    23489.40    24274.84    771.90 o
   3   3   5    16727.14    17224.01    312.40 o
   4   3   5     6396.11     6656.98    188.80 o
   5   3   5      714.17      724.89     62.93 o
   6   3   5      205.86      282.23     55.59 o
   7   3   5     7127.95     7071.88    196.25 o
   8   3   5     9196.77     9101.87    353.52 o
   9   3   5     2964.28     2818.86    196.38 o
  10   3   5      951.88      898.84     76.18 o
  11   3   5       34.07       51.62     18.94 o
  12   3   5      649.31      770.08     86.01 o
 -12   4   5     1724.65     2001.97    149.90 o
 -11   4   5     3043.48     3355.59    142.97 o
 -10   4   5     1437.09     1517.72     96.18 o
  -9   4   5       31.47       77.49     17.28 o
  -8   4   5     1808.02     1824.02     70.59 o
  -7   4   5     3369.64     3326.56     91.13 o
  -6   4   5     5357.40     5597.12    107.37 o
  -5   4   5     6650.13     6733.63    186.34 o
  -4   4   5     2182.21     2161.10     98.76 o
  -3   4   5      833.84      837.95     47.38 o
  -2   4   5     6460.20     6255.99    184.12 o
  -1   4   5    33645.95    31781.90    490.58 o
   0   4   5    23654.38    23382.81    600.10 o
   1   4   5     5130.10     5192.56    261.12 o
   2   4   5      451.88      438.55     76.11 o
   3   4   5      100.10      139.79     45.74 o
   4   4   5     2395.51     2406.98    193.50 o
   5   4   5     8895.30     9097.67    382.65 o
   6   4   5     6469.60     6389.75    188.58 o
   7   4   5      477.06      501.53     53.24 o
   8   4   5       83.87       45.53     21.83 o
   9   4   5      578.12      572.23     48.21 o
  10   4   5     1481.29     1437.24    136.93 o
  11   4   5     1622.53     1678.15    134.77 o
 -11   5   5      100.10      100.75     23.42 o
 -10   5   5      289.04      401.89     48.21 o
  -9   5   5     2387.27     2725.95    187.98 o
  -8   5   5     3363.61     3556.26    212.03 o
  -7   5   5      747.91      790.59     66.81 o
  -6   5   5      432.53      474.96     40.35 o
  -5   5   5      589.93      623.70     37.28 o
  -4   5   5     2165.94     2462.73    115.62 o
  -3   5   5     3516.50     3686.76    226.23 o
  -2   5   5     6666.72     7041.32    213.24 o
  -1   5   5      586.26      516.50     80.54 o
   0   5   5      983.58     1168.01    127.91 o
   1   5   5     2808.32     2721.79    204.99 o
   2   5   5    10680.99    11388.81    454.82 o
   3   5   5     7066.82     7352.57    369.82 o
   4   5   5     5562.75     6110.68    129.63 o
   5   5   5      368.14      334.31     60.76 o
   6   5   5      317.62      321.25     61.08 o
   7   5   5     1153.11     1210.69     85.31 o
   8   5   5     2897.70     3012.19    112.37 o
   9   5   5     1036.77      915.49    161.34 o
  10   5   5      240.21      379.02     65.08 o
 -11   6   5      273.93      249.42     44.05 o
 -10   6   5      253.23      274.99     55.80 o
  -9   6   5       13.03      -30.34     30.34 o
  -8   6   5       27.97       64.64     38.57 o
  -7   6   5     1669.91     1819.62    100.81 o
  -6   6   5     2752.93     2975.72    185.35 o
  -5   6   5     1707.78     1869.84    100.31 o
  -4   6   5      249.04      277.71     37.09 o
  -3   6   5      129.39       92.66     30.60 o
  -2   6   5      857.73      892.27     63.19 o
  -1   6   5     1210.67     1237.12     70.95 o
   0   6   5     7859.26     8508.28    492.17 o
   1   6   5     1965.21     1905.06     98.28 o
   2   6   5      272.66      302.77     39.57 o
   3   6   5       29.47       37.26     12.24 o
   4   6   5      765.16      714.55     48.78 o
   5   6   5      689.82      693.11     49.20 o
   6   6   5     1703.01     1568.34    126.29 o
   7   6   5      211.14      254.87     55.11 o
   8   6   5       41.89       42.56     23.09 o
   9   6   5       47.06       56.28     25.31 o
  -9   7   5        0.38       30.74     29.34 o
  -8   7   5        3.29      -19.24     19.24 o
  -7   7   5       18.93       18.09     14.61 o
  -6   7   5      323.34      368.60     46.09 o
  -5   7   5       18.29        2.58     25.36 o
  -4   7   5       12.42       13.39     19.78 o
  -3   7   5      164.90      161.84     28.35 o
  -2   7   5        6.25       15.62     11.58 o
  -1   7   5      479.89      504.41     54.26 o
   0   7   5      144.49      152.93     28.48 o
   1   7   5       12.52       83.81     31.58 o
   2   7   5       70.92       73.41     23.72 o
   3   7   5       55.95       44.87     17.54 o
   4   7   5       41.35       52.62     23.43 o
   5   7   5       34.30       26.83     17.26 o
   6   7   5       71.46       80.04     17.50 o
   7   7   5      124.18       89.06     34.42 o
   8   7   5       38.27       -4.94     20.12 o
   9   7   5       44.29       45.68     16.61 o
  -8   8   5      125.22      132.15     35.20 o
  -7   8   5      707.76      669.91     56.10 o
  -6   8   5      865.40      825.83     88.31 o
  -5   8   5     1022.44      949.06     91.40 o
  -4   8   5      648.26      665.52     87.07 o
  -3   8   5        4.37       25.88     22.34 o
  -2   8   5      286.50      272.37     38.75 o
  -1   8   5      764.12      727.48     64.47 o
   0   8   5     2122.45     2154.37    199.00 o
   1   8   5      459.49      577.07     84.16 o
   2   8   5       31.53        0.75     21.21 o
   3   8   5       89.93      100.56     21.16 o
   4   8   5      464.68      532.64     55.01 o
   5   8   5      383.61      419.05    110.37 o
   6   8   5      509.16      568.56     51.39 o
   7   8   5      125.59      166.19     43.29 o
  -5   9   5      115.21      122.60     32.66 o
  -4   9   5      442.36      424.40     61.09 o
  -3   9   5     1157.80     1002.91     96.12 o
  -2   9   5     1386.20     1325.93     81.92 o
  -1   9   5       76.65       55.51     15.26 o
   0   9   5      377.88      475.19     73.58 o
   1   9   5      661.64      735.27     90.72 o
   2   9   5     1193.08     1276.52    116.54 o
   3   9   5      936.25     1133.03    108.26 o
   4   9   5      533.15      573.45     70.20 o
 -13   0   6      976.73      981.69     97.95 o
 -12   0   6       48.93       55.46     32.14 o
 -11   0   6     1882.47     2162.83    114.91 o
 -10   0   6     4516.04     4726.03    169.36 o
  -9   0   6     9589.15    10100.69    243.92 o
  -8   0   6     7673.72     7854.16    386.74 o
  -7   0   6     1000.85      974.48    122.26 o
  -6   0   6      380.90      402.01     45.57 o
  -5   0   6     7513.72     7017.16    287.45 o
  -4   0   6    18083.33    17523.86    422.04 o
  -3   0   6    32634.85    30351.81    889.08 o
  -2   0   6    13858.23    12998.13    328.80 o
  -1   0   6     2399.46     2021.66    124.60 o
   0   0   6     6088.50     6680.86    286.86 o
   1   0   6    22521.04    25354.92    629.43 o
   2   0   6    22949.01    25240.76    609.45 o
   3   0   6    12160.71    12602.95    386.45 o
   4   0   6     1236.58     1833.45    144.86 o
   5   0   6     5051.51     5334.52    279.22 o
   6   0   6     3617.12     3794.20    255.26 o
   7   0   6     9752.04    10438.27    475.18 o
   8   0   6     6305.01     6402.59    277.07 o
   9   0   6     1865.31     1414.05    133.08 o
  10   0   6       27.65       32.84     27.36 o
  11   0   6      330.70      318.86     45.33 o
  12   0   6      717.42      671.50     57.60 o
 -13   1   6     1464.78     1746.07    136.00 o
 -12   1   6     2858.28     2852.08    127.08 o
 -11   1   6     2481.91     2802.33     92.18 o
 -10   1   6      329.05      337.60     30.61 o
  -9   1   6      623.45      610.33     44.40 o
  -8   1   6     3746.90     3910.56    111.34 o
  -7   1   6    14577.01    14545.35    191.42 o
  -6   1   6    18316.06    17789.68    204.39 o
  -5   1   6    18772.85    18535.13    233.61 o
  -4   1   6     3842.90     3749.02     63.52 o
  -3   1   6      590.94      644.99     33.69 o
  -2   1   6     1997.36     1933.57     61.47 o
  -1   1   6    50255.33    37191.81    612.94 o
   0   1   6     3204.97     3639.09    143.53 o
   1   1   6     2728.20     3240.40    138.93 o
   2   1   6       99.54       70.53     29.85 o
   3   1   6    10078.37    10739.76    211.67 o
   4   1   6    16943.37    17330.27    332.72 o
   5   1   6    14789.68    14456.56   1903.82 o
   6   1   6     5533.58     5641.24    224.60 o
   7   1   6      934.23     1030.97     71.74 o
   8   1   6      637.62      684.33     89.96 o
   9   1   6     4685.29     4679.80    251.61 o
  10   1   6     4272.90     4188.28    241.31 o
  11   1   6     1634.54     1680.19     85.76 o
  12   1   6      672.99      654.08     47.73 o
 -13   2   6      154.23      186.34     44.60 o
 -12   2   6       49.82       70.75     30.96 o
 -11   2   6      493.97      499.94     56.82 o
 -10   2   6     1909.72     1839.29    107.24 o
  -9   2   6     4238.24     4367.33    145.51 o
  -8   2   6     1994.91     2009.45     51.99 o
  -7   2   6      863.49      863.91     43.51 o
  -6   2   6       42.77       44.69      8.37 o
  -5   2   6     4717.31     4781.95     77.38 o
  -4   2   6     9855.86     9441.81    136.11 o
  -3   2   6    11108.35    11182.90    142.44 o
  -2   2   6     7149.31     6502.42    147.50 o
  -1   2   6        4.20        7.92      3.33 o
   0   2   6     3617.63     3683.48    192.17 o
   1   2   6    14244.36    16161.08    346.45 o
   2   2   6     9281.22    10497.26    457.28 o
   3   2   6     3119.32     3144.46    152.30 o
   4   2   6      651.22      696.86     51.72 o
   5   2   6      208.35      210.73     26.33 o
   6   2   6     3835.37     3704.70    205.09 o
   7   2   6     4724.69     5089.35    174.20 o
   8   2   6     5477.54     5579.45    269.97 o
   9   2   6     1206.84     1188.31    128.86 o
  10   2   6      118.50       85.47     40.00 o
  11   2   6      342.20      311.60     35.20 o
  12   2   6     1227.88     1125.00     59.65 o
 -13   3   6       49.98       50.75     22.97 o
 -12   3   6      293.76      339.39     64.55 o
 -11   3   6      453.87      480.39     54.04 o
 -10   3   6       91.52       51.19     32.44 o
  -9   3   6       23.71       46.69     13.91 o
  -8   3   6      121.68      158.30     19.41 o
  -7   3   6      268.32      280.25     26.04 o
  -6   3   6      870.89      863.05     42.77 o
  -5   3   6       28.46       31.07      6.80 o
  -4   3   6      133.08      134.25     15.47 o
  -3   3   6      449.18      474.02     48.66 o
  -2   3   6       46.69       68.43     25.46 o
  -1   3   6     1466.94     1423.43    118.42 o
   0   3   6      104.45      218.34     51.78 o
   1   3   6     3980.12     4143.28    168.61 o
   2   3   6     1094.55     1311.60    146.48 o
   3   3   6      250.73      175.27     35.79 o
   4   3   6      244.09      200.53     74.05 o
   5   3   6      524.03      442.06     67.48 o
   6   3   6      209.67      226.26     38.46 o
   7   3   6      468.91      436.45     46.22 o
   8   3   6       73.51      114.53     41.73 o
   9   3   6      252.46      261.56     43.92 o
  10   3   6      181.97      214.39     38.18 o
  11   3   6      273.75      210.77     34.32 o
  12   3   6       16.92       38.80     20.78 o
 -12   4   6        2.95        6.93     25.41 o
 -11   4   6        7.00        4.22     15.25 o
 -10   4   6      142.53      127.95     32.73 o
  -9   4   6      389.21      365.96     37.71 o
  -8   4   6       79.17       83.36     15.07 o
  -7   4   6       73.78       79.89     11.78 o
  -6   4   6      133.32      133.34     15.94 o
  -5   4   6      997.36      978.41     72.18 o
  -4   4   6      597.95      633.49    104.30 o
  -3   4   6      883.04      869.93     68.56 o
  -2   4   6       40.40       53.51     18.72 o
  -1   4   6      140.49      151.42     40.88 o
   0   4   6      241.21      244.40     55.63 o
   1   4   6     8982.72     9351.51    369.65 o
   2   4   6     4132.37     4404.00    256.85 o
   3   4   6      907.52      864.01    110.00 o
   4   4   6       85.95       90.06     36.61 o
   5   4   6       17.50       30.45     20.84 o
   6   4   6      187.58      199.93     32.10 o
   7   4   6      287.83      328.59     44.90 o
   8   4   6     1030.89     1013.08     78.59 o
   9   4   6       97.91      104.95     37.82 o
  10   4   6       53.04       61.74     30.79 o
  11   4   6       73.16       57.01     20.38 o
 -11   5   6      922.30     1061.55     74.63 o
 -10   5   6       46.70       54.10     28.17 o
  -9   5   6      147.79      164.18     39.60 o
  -8   5   6      272.81      279.99     54.76 o
  -7   5   6     2073.91     2241.56    162.34 o
  -6   5   6     2752.38     2835.06    124.55 o
  -5   5   6     1236.59     1376.23     81.42 o
  -4   5   6      165.51      171.04     30.26 o
  -3   5   6     1247.47     1272.61    134.69 o
  -2   5   6     2329.75     2351.32    192.90 o
  -1   5   6     5897.01     6272.62    308.16 o
   0   5   6     3015.01     3075.59    221.36 o
   1   5   6      138.13      108.94     41.40 o
   2   5   6       57.43       68.96     27.53 o
   3   5   6     1018.44     1068.28     60.71 o
   4   5   6     2303.83     2281.50    103.68 o
   5   5   6     2947.68     3341.67    196.44 o
   6   5   6     1882.63     2107.52    158.96 o
   7   5   6       85.99      116.16     30.50 o
   8   5   6       60.27       65.61     21.29 o
   9   5   6      168.24      189.23     34.45 o
  10   5   6      723.15      621.73     80.03 o
 -11   6   6      714.50      802.58     82.46 o
 -10   6   6      980.28     1135.03    114.65 o
  -9   6   6     1481.13     1888.03    152.96 o
  -8   6   6     2001.56     2132.86    166.73 o
  -7   6   6      624.82      629.10     88.76 o
  -6   6   6      177.60      220.90     54.33 o
  -5   6   6     4244.55     4751.00    167.18 o
  -4   6   6    11294.35    12158.21    270.54 o
  -3   6   6     8550.29     8946.89    416.47 o
  -2   6   6     2071.20     2091.86    102.92 o
  -1   6   6       43.98       51.63     12.34 o
   0   6   6      253.14      345.61     58.01 o
   1   6   6     3901.94     4556.23    176.56 o
   2   6   6     7214.06     7665.83    213.49 o
   3   6   6     5855.26     6174.45    191.02 o
   4   6   6     2210.84     1983.51    443.10 o
   5   6   6       22.95        5.60     10.87 o
   6   6   6     2881.64     2920.10    206.26 o
   7   6   6     2775.55     3002.36    197.24 o
   8   6   6     1488.84     1456.31    132.38 o
   9   6   6      925.09      958.54     97.13 o
  -9   7   6       61.73       89.76     28.96 o
  -8   7   6     1044.13     1148.68     76.29 o
  -7   7   6     3241.58     3253.91    300.07 o
  -6   7   6     4582.74     4941.24    173.43 o
  -5   7   6     1700.66     1808.08    100.70 o
  -3   7   6     1461.78     1518.04     96.24 o
  -2   7   6     6262.93     6808.42    203.76 o
  -1   7   6     9242.62     9687.44    946.64 o
   0   7   6     3664.02     3738.05    490.78 o
   1   7   6     1820.09     2056.40    155.46 o
   2   7   6      124.59      105.34     26.06 o
   3   7   6     2294.65     2571.49    127.35 o
   4   7   6     4624.87     5249.97    184.48 o
   5   7   6     5333.03     5717.29    189.94 o
   6   7   6     1897.86     2318.83    175.97 o
   7   7   6      199.51      234.93     54.71 o
   8   7   6      129.72      108.54     29.82 o
  -8   8   6      670.91      767.86     81.97 o
  -7   8   6       36.17       10.72     16.53 o
  -6   8   6      198.69      185.45     31.12 o
  -5   8   6     1161.67     1111.46    138.17 o
  -4   8   6     2137.19     2170.11    160.70 o
  -3   8   6     2689.64     2668.73    177.26 o
  -2   8   6      340.87      317.70     45.11 o
  -1   8   6       14.48       35.37     16.06 o
   0   8   6      675.94      681.19     85.08 o
   1   8   6     2152.46     2517.67    177.72 o
   2   8   6     2467.83     3115.47    197.11 o
   3   8   6     1855.10     2071.85    114.55 o
   4   8   6       94.60       92.37     24.59 o
   5   8   6      383.24      414.64     46.75 o
   6   8   6      584.32      621.86     83.25 o
   7   8   6     1108.39     1309.94    111.83 o
  -5   9   6      240.52      219.02     42.53 o
  -4   9   6      114.57       76.98     28.64 o
  -3   9   6       25.18       19.43     14.11 o
  -2   9   6      205.46      175.65     28.33 o
  -1   9   6     1172.16     1042.35    178.97 o
   0   9   6     1059.36     1151.67    114.15 o
   1   9   6      269.45      292.88     55.71 o
   2   9   6       67.48       70.49     28.88 o
   3   9   6       89.92      113.60     33.01 o
   4   9   6      552.59      649.95     73.76 o
 -13   1   7       67.61       34.50     14.81 o
 -12   1   7      713.74      698.50     62.49 o
 -11   1   7     2601.72     2686.34     91.02 o
 -10   1   7      686.45      699.59     45.00 o
  -9   1   7      759.86      820.12     63.07 o
  -8   1   7      154.14      160.32     19.44 o
  -7   1   7        4.23       14.27      8.44 o
  -6   1   7      610.54      572.99     42.25 o
  -5   1   7     9875.68     9951.28    147.97 o
  -4   1   7    10743.55    10867.07    222.11 o
  -3   1   7     3695.56     3596.77     90.07 o
  -2   1   7     4004.06     3758.59    118.93 o
  -1   1   7    21027.14    17759.62    580.58 o
   0   1   7     5232.76     6248.60    204.95 o
   1   1   7      359.79      388.75     52.64 o
   2   1   7     3401.48     3794.64    161.14 o
   3   1   7      653.52      673.12     63.64 o
   4   1   7     2188.52     2442.43     86.32 o
   5   1   7     1911.97     2146.37    129.67 o
   6   1   7      995.75      969.03    119.30 o
   7   1   7      227.91      246.87     31.92 o
   8   1   7      505.79      443.80     73.32 o
   9   1   7       36.38       23.29     16.72 o
  10   1   7       18.60       36.77     16.37 o
  11   1   7      148.86      148.62     24.64 o
  12   1   7      257.81      223.32     27.21 o
 -13   2   7     1122.58     1192.46    112.61 o
 -12   2   7     1497.42     1608.59    141.10 o
 -11   2   7      837.60      936.20     77.29 o
 -10   2   7        9.86       30.59     19.57 o
  -9   2   7      221.60      225.14     28.74 o
  -8   2   7     1061.16     1147.50     49.07 o
  -7   2   7     5752.43     6001.44    106.27 o
  -6   2   7     4367.14     4314.22     82.03 o
  -5   2   7     2236.69     2288.80     62.93 o
  -4   2   7     1141.98     1200.72     55.70 o
  -3   2   7    32302.59    30526.04    353.79 o
  -2   2   7    17497.02    16223.44    214.88 o
  -1   2   7    20274.85    17282.61    404.27 o
   0   2   7    15401.71    15025.15    315.40 o
   1   2   7     7274.00     9102.08    268.44 o
   2   2   7      675.14      630.85     66.32 o
   3   2   7    15000.30    15297.13   1189.75 o
   4   2   7    11846.66    12898.84    256.02 o
   5   2   7     7981.39     7991.83    446.78 o
   6   2   7     1800.30     1945.27    221.80 o
   7   2   7       21.92       15.28     16.60 o
   8   2   7      902.11      916.74    108.88 o
   9   2   7     4480.63     4502.80    255.47 o
  10   2   7     3482.13     3272.59    123.27 o
  11   2   7      827.61      697.88     87.18 o
  12   2   7       88.45       78.84     15.52 o
 -13   3   7       67.66      113.85     31.15 o
 -12   3   7      194.33      236.90     53.41 o
 -11   3   7     1008.07     1154.79     83.04 o
 -10   3   7     6396.57     6752.08    244.07 o
  -9   3   7     5573.16     5804.73    156.50 o
  -8   3   7     1747.81     1876.16     81.29 o
  -7   3   7       67.64       68.43     16.88 o
  -6   3   7     3459.07     3611.42    101.37 o
  -5   3   7    10732.06    10764.57    219.92 o
  -4   3   7    19164.11    13739.08    437.89 o
  -3   3   7    12370.28    12073.52    395.31 o
  -2   3   7     1166.32     1045.64    104.78 o
  -1   3   7      656.57      580.57     81.29 o
   0   3   7    10114.18     8023.95    355.73 o
   1   3   7    35381.50    36541.50    973.55 o
   2   3   7    19891.15    18666.86   1448.54 o
   3   3   7     8180.84     8825.53    658.47 o
   4   3   7       11.09        2.32      9.90 o
   5   3   7     1851.68     1855.58    226.70 o
   6   3   7     3876.88     3844.08    130.17 o
   7   3   7    12645.90    12677.43    301.21 o
   8   3   7     3253.38     2992.15    140.38 o
   9   3   7      516.27      535.42     59.28 o
  10   3   7      149.74      121.71     28.04 o
  11   3   7     1223.21     1146.02     75.88 o
  12   3   7     1642.63     1650.28    116.17 o
 -12   4   7     2053.07     2199.41    157.66 o
 -11   4   7      487.97      535.40     55.88 o
 -10   4   7       16.54       22.03     17.52 o
  -9   4   7      753.76      872.27     73.55 o
  -8   4   7     8280.56     8622.33    191.74 o
  -7   4   7     8890.79     9059.22    185.76 o
  -6   4   7     7933.39     9118.62    502.80 o
  -5   4   7      177.75      160.61     50.02 o
  -4   4   7     4113.45     4393.60    262.30 o
  -3   4   7     3117.64     3051.55    138.72 o
  -2   4   7    12956.86    12761.20    424.33 o
  -1   4   7    18856.13    18704.32    543.74 o
   0   4   7     8777.50     8504.79    352.87 o
   1   4   7      151.81      216.81     54.78 o
   2   4   7     1868.68     1702.75    160.51 o
   3   4   7     5760.82     6078.94    321.93 o
   4   4   7     7028.21     7190.49    360.81 o
   5   4   7     7199.47     6866.93    222.58 o
   6   4   7      246.83      226.42     36.31 o
   7   4   7       97.35       69.87     30.07 o
   8   4   7     1064.86      939.10     77.31 o
   9   4   7     3438.53     3145.58    209.44 o
  10   4   7     2460.58     2390.55    170.64 o
  11   4   7     1367.61     1450.77    118.90 o
 -11   5   7      498.86      482.54     71.07 o
 -10   5   7     1516.49     1795.36    147.99 o
  -9   5   7     1029.01     1278.32    128.04 o
  -8   5   7      298.83      396.46     69.14 o
  -7   5   7      443.91      528.22     79.86 o
  -6   5   7     3112.15     3473.05    140.71 o
  -5   5   7     3909.43     4259.28    218.56 o
  -4   5   7     4116.64     4490.52    298.81 o
  -3   5   7     2194.80     2063.55    180.09 o
  -2   5   7     1842.48     1836.27    113.27 o
  -1   5   7     1013.90     1028.85    124.55 o
   0   5   7    12993.79    13105.77    490.10 o
   1   5   7    10214.07    10533.59    447.16 o
   2   5   7     4363.32     4275.92    281.68 o
   3   5   7     3661.87     3980.47    124.86 o
   4   5   7     1039.83     1169.77     75.78 o
   5   5   7      301.33      313.85     61.25 o
   6   5   7     4107.89     4172.65    233.69 o
   7   5   7     5271.54     5212.14    187.52 o
   8   5   7      833.01      824.82     89.17 o
   9   5   7      106.34      108.89     24.00 o
  10   5   7       47.37       62.46     25.40 o
 -11   6   7      134.64      131.02     33.98 o
 -10   6   7       64.23       61.40     22.43 o
  -9   6   7       57.14       11.77     32.64 o
  -8   6   7      563.22      660.37     59.95 o
  -7   6   7      981.21     1055.45    116.12 o
  -6   6   7      134.95      128.67     25.02 o
  -5   6   7       20.87       16.51     14.26 o
  -4   6   7       11.50       26.72     14.69 o
  -3   6   7      562.17      563.57     88.62 o
  -2   6   7     1402.71     1403.32     85.79 o
  -1   6   7     3313.99     3765.74    145.14 o
   0   6   7     1021.67     1274.30    115.76 o
   1   6   7        4.39      -11.17     13.78 o
   2   6   7      299.33      356.08     44.51 o
   3   6   7      746.01      915.49     71.87 o
   4   6   7      933.88      887.02     71.45 o
   5   6   7      632.62      673.92     60.86 o
   6   6   7      561.27      544.54     57.31 o
   7   6   7       19.54      -16.66     26.72 o
   8   6   7      218.45      252.13     59.31 o
   9   6   7      457.30      422.87     63.15 o
  -9   7   7        3.99      -11.62     21.62 o
  -8   7   7      184.30      186.19     30.88 o
  -7   7   7       66.18       72.35     21.19 o
  -6   7   7       16.62        6.39     13.36 o
  -5   7   7        6.72       -4.17     18.60 o
  -4   7   7       42.29       69.22     24.82 o
  -3   7   7       57.88       38.52     20.81 o
  -2   7   7      210.04      204.36     42.61 o
  -1   7   7       22.30        7.92     17.04 o
   0   7   7      416.11      425.21     48.58 o
   1   7   7        6.74        3.24     14.23 o
   2   7   7        0.99        6.64     57.39 o
   3   7   7      109.27      140.83     31.82 o
   4   7   7      153.83      172.15     32.37 o
   5   7   7        0.31        6.72      9.13 o
   6   7   7      108.67       86.59     37.07 o
   7   7   7      202.16      268.92     55.75 o
   8   7   7        3.32        1.48      7.47 o
  -8   8   7      489.03      481.52     63.53 o
  -7   8   7      988.85      991.01    113.60 o
  -6   8   7      654.35      612.43    113.46 o
  -5   8   7      205.29      185.61     47.00 o
  -4   8   7        5.04        4.86     20.65 o
  -3   8   7       91.80      115.34     28.62 o
  -2   8   7      112.93       79.07     13.38 o
  -1   8   7      493.56      471.97     62.73 o
   0   8   7      463.48      495.59     94.29 o
   1   8   7       28.92       57.26     30.38 o
   2   8   7      242.28      283.79     44.53 o
   3   8   7      248.71      277.87     40.93 o
   4   8   7      350.70      365.03     45.95 o
   5   8   7      200.47      192.96     40.88 o
   6   8   7       97.16      104.40     31.87 o
   7   8   7       20.95       39.80     19.55 o
  -5   9   7      923.43      798.27     77.96 o
  -4   9   7      872.09      709.56     77.89 o
  -3   9   7     1023.47      802.02     83.13 o
  -2   9   7      211.90      162.97     28.58 o
  -1   9   7      123.03      115.74     34.55 o
   0   9   7      629.84      673.14     87.02 o
   1   9   7     1315.15     1359.99    123.65 o
   2   9   7      883.76      999.04    101.68 o
   3   9   7      297.52      281.67     53.21 o
   4   9   7        1.03       22.75     18.37 o
 -13   0   8      419.01      397.03     61.20 o
 -12   0   8     1288.79     1320.66    124.01 o
 -11   0   8     4731.02     5120.74    301.15 o
 -10   0   8     6242.24     6677.93    208.34 o
  -9   0   8      838.38      880.78     69.65 o
  -8   0   8       42.63       30.71     13.12 o
  -7   0   8     8691.25     9108.15    269.07 o
  -6   0   8    14856.66    15805.13    255.47 o
  -5   0   8    27181.46    25698.28    403.23 o
  -4   0   8    21787.84    20592.83    662.41 o
  -3   0   8     1755.41     1795.04     72.32 o
  -2   0   8     2938.67     2748.26    158.99 o
  -1   0   8     1531.07     1357.25    120.46 o
   0   0   8    34553.70    39711.44    922.36 o
   1   0   8     6918.81     8528.01    385.56 o
   2   0   8    14909.21    15259.43    531.37 o
   3   0   8      294.77      273.93     69.21 o
   4   0   8     2835.51     3133.13    238.84 o
   5   0   8     3275.06     3192.52    234.78 o
   6   0   8     8403.26     8439.55    421.91 o
   7   0   8     6849.69     7123.34    293.49 o
   8   0   8     1140.85     1268.35    124.65 o
   9   0   8       10.38      -11.36     29.00 o
  10   0   8     1356.41     1235.41     92.70 o
  11   0   8     1704.68     1579.69     97.20 o
  12   0   8     1158.27     1098.62    102.19 o
 -13   1   8     1652.82     1808.76    139.18 o
 -12   1   8     1558.26     1649.97     96.63 o
 -11   1   8      651.01      674.11     44.95 o
 -10   1   8       81.60       80.98     15.67 o
  -9   1   8     6121.38     6709.60    162.03 o
  -8   1   8    12976.19    13805.00    179.10 o
  -7   1   8    10131.65     9945.40    195.08 o
  -6   1   8     8315.22     8580.04    148.95 o
  -5   1   8     2848.73     3125.10     79.54 o
  -4   1   8      521.94      474.28     27.65 o
  -3   1   8     5060.54     4896.85    149.78 o
  -2   1   8    29751.11    24393.91    394.29 o
  -1   1   8     7490.11     6202.18    184.74 o
   0   1   8     1472.64     1686.43    108.09 o
   1   1   8      689.57      694.08     74.82 o
   2   1   8     7425.06     8372.65    268.12 o
   3   1   8    19902.39    21867.18    470.79 o
   4   1   8    17382.99    18791.38    660.12 o
   5   1   8     5012.76     5690.84    234.65 o
   6   1   8      968.42      881.73    101.13 o
   7   1   8      417.79      405.63     66.35 o
   8   1   8     5357.03     5411.13    272.55 o
   9   1   8     5081.20     4751.81    262.79 o
  10   1   8     1209.16     1208.97     74.76 o
  11   1   8      313.11      306.47     34.98 o
  12   1   8       10.00        0.19     10.59 o
 -13   2   8        8.50       33.24     22.81 o
 -12   2   8      569.63      578.85     85.60 o
 -11   2   8     1574.74     1659.78    105.29 o
 -10   2   8     3659.74     3918.46    163.97 o
  -9   2   8     6098.64     6303.46    162.55 o
  -8   2   8      245.15      296.95     27.03 o
  -7   2   8       71.91       87.45     15.79 o
  -6   2   8     4636.89     4888.99    125.27 o
  -5   2   8     4425.12     4203.60    120.84 o
  -4   2   8     9593.79     9673.30    181.98 o
  -3   2   8    12687.26    13294.45    327.48 o
  -2   2   8     3092.96     3135.76    104.74 o
  -1   2   8     1017.21      799.65     56.36 o
   0   2   8     5373.59     5795.24    192.81 o
   1   2   8    24315.59    28647.26   1584.63 o
   2   2   8     5878.88     6855.23    245.91 o
   3   2   8       36.40       37.70     16.56 o
   4   2   8       70.08       48.33     19.65 o
   5   2   8     4191.40     4668.81    346.86 o
   6   2   8     4022.60     3992.71    179.26 o
   7   2   8     3578.90     3593.81    213.08 o
   8   2   8     1447.13     1223.63    101.19 o
   9   2   8       24.94       25.90     10.97 o
  10   2   8      201.62      223.91     32.20 o
  11   2   8      936.65      810.27     53.99 o
  12   2   8      771.03      665.32     72.97 o
 -13   3   8      253.21      295.81     53.17 o
 -12   3   8       40.46       77.43     30.99 o
 -11   3   8      321.73      304.59     43.53 o
 -10   3   8     1825.19     1826.37     88.02 o
  -9   3   8       24.58       19.55     17.33 o
  -8   3   8      380.56      404.42     38.43 o
  -7   3   8     1422.25     1374.83     50.20 o
  -6   3   8      100.67      116.26     23.53 o
  -5   3   8      608.98      610.19     48.48 o
  -4   3   8     2010.25     1455.91    139.30 o
  -3   3   8      701.67      592.30     86.39 o
  -2   3   8     1848.42     1645.84    142.15 o
  -1   3   8      606.67      616.53     92.21 o
   0   3   8      304.86      329.88     73.85 o
   1   3   8      568.42      770.75    125.60 o
   2   3   8       86.35      122.21     45.31 o
   3   3   8      187.45      206.62     44.66 o
   4   3   8      630.12      563.88     74.15 o
   5   3   8      107.09      139.18     72.27 o
   6   3   8      610.72      531.74     49.32 o
   7   3   8      493.70      502.81     54.80 o
   8   3   8      756.08      679.61     67.34 o
   9   3   8       78.49       66.41     18.31 o
  10   3   8      100.78       75.19     23.48 o
  11   3   8       64.27       69.12     27.41 o
 -12   4   8       28.14       31.94     21.75 o
 -11   4   8       24.38       28.89     16.35 o
 -10   4   8      217.37      224.39     36.94 o
  -9   4   8      892.35     1090.12     81.84 o
  -8   4   8       44.47       44.65     17.50 o
  -7   4   8      836.37      810.71     52.22 o
  -6   4   8     1027.41     1137.23     85.49 o
  -5   4   8     1449.21     1619.94    173.25 o
  -4   4   8      456.54      448.93     83.99 o
  -3   4   8      329.14      395.44     71.77 o
  -2   4   8        0.16        7.53     10.90 o
  -1   4   8      740.66      822.21     74.43 o
   0   4   8      112.34      102.40     37.68 o
   1   4   8     3363.40     3247.53    224.19 o
   2   4   8     2851.80     2938.84    221.21 o
   3   4   8       24.83      102.36     42.04 o
   4   4   8      251.08      263.79     41.72 o
   5   4   8      497.22      519.06     53.71 o
   6   4   8       49.22       48.48     17.54 o
   7   4   8      492.40      535.11     58.16 o
   8   4   8     1011.18      994.24     79.92 o
   9   4   8        1.75       20.31     15.66 o
  10   4   8       43.49       19.80     13.28 o
  11   4   8       39.41       46.75     13.12 o
 -11   5   8       66.09       80.93     31.16 o
 -10   5   8      472.44      478.69     78.22 o
  -9   5   8      570.47      506.35     81.49 o
  -8   5   8     1380.27     1414.20    138.38 o
  -7   5   8     1706.26     1762.72    104.05 o
  -6   5   8      339.41      374.60     45.95 o
  -5   5   8      783.40      915.51     99.73 o
  -4   5   8     3825.78     4000.21    378.40 o
  -3   5   8     3821.12     3645.98    248.30 o
  -2   5   8     3759.18     3524.34    165.05 o
  -1   5   8     3085.65     2978.91    226.52 o
   0   5   8      174.30      140.42     52.79 o
   1   5   8     2110.37     2128.99    198.41 o
   2   5   8     1814.35     1831.23     83.81 o
   3   5   8     4109.16     4268.47    150.08 o
   4   5   8     3667.17     3820.16    143.21 o
   5   5   8      961.47     1009.74    112.79 o
   6   5   8       27.30       37.33     15.96 o
   7   5   8     1233.21     1302.93     92.15 o
   8   5   8      286.25      314.46     41.63 o
   9   5   8      568.14      583.80     55.24 o
  10   5   8      605.69      632.30     73.16 o
 -11   6   8     1423.20     1850.78    126.38 o
 -10   6   8     1421.24     1622.97    134.69 o
  -9   6   8      631.55      811.03     99.12 o
  -8   6   8      308.07      367.22     71.18 o
  -7   6   8      200.01      221.82     54.04 o
  -6   6   8     2863.35     3170.45    143.12 o
  -5   6   8     2379.85     2401.75    120.97 o
  -4   6   8     4051.92     4388.29    192.76 o
  -3   6   8     1509.22     1643.44    100.45 o
  -2   6   8       56.17       64.52     35.45 o
  -1   6   8     1428.39     1520.85     89.26 o
   0   6   8     8724.42     9273.33    288.62 o
   1   6   8     6591.85     6950.62    211.49 o
   2   6   8     1628.98     1702.97    101.19 o
   3   6   8      101.97       77.43     22.96 o
   4   6   8      331.82      320.19     43.15 o
   5   6   8     2848.12     2951.95    133.19 o
   6   6   8     6627.48     6179.42    689.52 o
   7   6   8     3030.81     3012.49    199.18 o
   8   6   8      378.22      431.83     67.65 o
   9   6   8       36.19       59.07     23.69 o
  -9   7   8     1095.51     1255.50    111.49 o
  -8   7   8     2824.14     3019.66    125.08 o
  -7   7   8     2002.39     2199.04    112.65 o
  -6   7   8     1233.83     1353.18     89.60 o
  -5   7   8       74.18       57.10     28.21 o
  -4   7   8      724.60      718.38     95.07 o
  -3   7   8     3741.55     3743.83    159.28 o
  -2   7   8     9878.17    10356.90    269.09 o
  -1   7   8     2801.90     3071.76    205.45 o
   0   7   8      280.80      335.58     44.08 o
   1   7   8       26.80       43.14     20.55 o
   2   7   8     2095.91     2196.64    122.63 o
   3   7   8     4054.58     4503.84    176.32 o
   4   7   8     5089.17     5602.42    194.60 o
   5   7   8     2175.99     2251.90    116.17 o
   6   7   8       48.41       -5.01     22.14 o
   7   7   8      118.73      136.65     31.69 o
   8   7   8     1192.13     1333.33     77.08 o
  -7   8   8      290.78      298.23     35.67 o
  -6   8   8     1165.92      940.17    183.45 o
  -5   8   8     2192.18     1961.66    150.28 o
  -4   8   8     1712.16     1434.40    129.01 o
  -3   8   8      152.88      178.94     35.10 o
  -2   8   8      377.29      329.83     46.49 o
  -1   8   8      974.20      901.69     86.68 o
   0   8   8     3262.83     3409.78    217.99 o
   1   8   8     2987.95     3450.43    215.42 o
   2   8   8     1612.13     1727.20    107.29 o
   3   8   8      115.18       76.08     23.62 o
   4   8   8      223.62      208.36     46.89 o
   5   8   8      830.17      864.01     66.12 o
   6   8   8     1289.64     1272.58    114.18 o
  -5   9   8        5.52       24.54     21.67 o
  -4   9   8      146.68       92.44     25.63 o
  -3   9   8      309.87      198.47     41.39 o
  -2   9   8      620.40      351.34     88.83 o
  -1   9   8      441.49      279.99     64.18 o
   0   9   8       17.04       -8.63     13.65 o
   1   9   8      244.58      195.39     47.33 o
   2   9   8      466.29      564.21     76.55 o
   3   9   8      974.97     1088.27    101.63 o
 -13   1   9       58.36       97.04     34.89 o
 -12   1   9      657.73      618.66     58.75 o
 -11   1   9     2407.83     2429.98    115.98 o
 -10   1   9      866.33      932.89     53.38 o
  -9   1   9      882.30      829.28     47.77 o
  -8   1   9      230.82      258.15     22.24 o
  -7   1   9      133.58      128.27     17.36 o
  -6   1   9      518.46      491.71     33.86 o
  -5   1   9     4825.01     4830.04    105.11 o
  -4   1   9     3265.34     3133.15     72.67 o
  -3   1   9     6930.50     6918.98    157.29 o
  -2   1   9     9018.26     7772.66    209.50 o
  -1   1   9      231.05      184.21     32.92 o
   0   1   9      644.21      693.03     71.69 o
   1   1   9     5262.38     6419.96    311.42 o
   2   1   9     1544.45     1811.23    129.08 o
   3   1   9      561.83      630.12     77.35 o
   4   1   9     3717.36     4463.71    217.61 o
   5   1   9     1167.67     1280.96    124.98 o
   6   1   9     2010.99     2030.71    110.26 o
   7   1   9      351.43      318.07     61.69 o
   8   1   9       11.98       13.72     13.39 o
   9   1   9       48.74       21.19     14.99 o
  10   1   9      265.68      235.99     31.10 o
  11   1   9      417.94      374.76     38.46 o
  12   1   9      331.44      318.78     30.11 o
 -13   2   9      754.12      812.30     92.35 o
 -12   2   9      630.70      661.80     92.23 o
 -11   2   9        7.39      -13.87     26.28 o
 -10   2   9     1078.08     1123.62     86.60 o
  -9   2   9     5319.16     5592.80    152.66 o
  -8   2   9     6272.73     6620.25    238.11 o
  -7   2   9     1793.72     1723.83     80.13 o
  -6   2   9      673.44      626.41     44.71 o
  -5   2   9      139.26      142.91     22.38 o
  -4   2   9     2512.55     2298.74     97.99 o
  -3   2   9    31457.01    28522.72    467.03 o
  -2   2   9    17095.87    15089.70    231.37 o
  -1   2   9     4436.86     3673.60    151.79 o
   0   2   9     6705.26     7770.23    312.94 o
   1   2   9      544.21      807.54     82.92 o
   2   2   9    22150.09    26257.17    554.02 o
   3   2   9    14107.22    15966.45    426.86 o
   4   2   9     6622.40     7030.52    287.78 o
   5   2   9      113.43      106.81     32.56 o
   6   2   9      154.25      178.40     21.93 o
   7   2   9     1835.28     1931.05     90.82 o
   8   2   9     5091.43     4707.36    151.18 o
   9   2   9     3436.54     3317.13    127.06 o
  10   2   9      847.68      872.27     61.13 o
  11   2   9       12.15       -6.95      8.32 o
 -13   3   9      301.07      363.48     57.00 o
 -12   3   9     1449.06     1522.66    136.03 o
 -11   3   9     4323.45     4682.74    171.19 o
 -10   3   9     3181.17     3410.57    122.83 o
  -9   3   9      453.43      471.09     44.71 o
  -8   3   9      339.39      368.38     36.92 o
  -7   3   9     4345.43     4455.68    101.55 o
  -6   3   9    10047.18    10331.83    265.04 o
  -5   3   9    15765.55    15539.13    496.11 o
  -4   3   9     5665.40     3584.55    232.85 o
  -3   3   9      158.52      142.07     42.46 o
  -2   3   9     2309.79     2184.06    177.19 o
  -1   3   9    16466.49    14023.31    506.41 o
   0   3   9    23479.03    20607.71    668.78 o
   1   3   9     6313.59     5517.90    350.68 o
   2   3   9     8531.22     8235.24    298.32 o
   3   3   9        9.32       27.16     73.99 o
   4   3   9     6320.09     6250.37    541.24 o
   5   3   9    10861.01    11058.95    320.67 o
   6   3   9     7454.98     7105.99    216.46 o
   7   3   9     1063.33      929.51     77.30 o
   8   3   9      591.49      553.14     62.53 o
   9   3   9      184.68      146.80     38.65 o
  10   3   9     1887.61     1673.82     98.29 o
  11   3   9     2867.78     2655.16    163.06 o
 -12   4   9      288.68      313.64     38.77 o
 -11   4   9      183.85      137.12     27.20 o
 -10   4   9      917.21      920.78     76.16 o
  -9   4   9     3770.35     4095.25    165.15 o
  -8   4   9     4981.20     5173.82    146.88 o
  -7   4   9     3573.07     3970.79    147.77 o
  -6   4   9       58.55       61.97     17.02 o
  -5   4   9     2930.86     3148.82    249.67 o
  -4   4   9     9710.18    10441.87    446.06 o
  -3   4   9     9709.69    10284.79    409.70 o
  -2   4   9    12252.47    11631.99    443.43 o
  -1   4   9     1177.22      939.57    121.01 o
   0   4   9      150.76      185.16     57.85 o
   1   4   9     7962.00     7312.87    356.60 o
   2   4   9     8845.35     8074.00    388.88 o
   3   4   9     5243.03     4545.18    295.17 o
   4   4   9     4344.89     4582.05    248.65 o
   5   4   9      246.87      271.69     42.43 o
   6   4   9      391.57      411.05     49.68 o
   7   4   9     2409.14     2439.75    161.91 o
   8   4   9     4432.19     4258.70    167.43 o
   9   4   9     2351.96     2028.02    162.69 o
  10   4   9     1242.06     1127.31    109.00 o
 -11   5   9      930.22     1041.01    106.50 o
 -10   5   9      763.51      832.43    101.99 o
  -9   5   9      128.64      149.61     47.61 o
  -8   5   9       60.42       53.00     24.17 o
  -7   5   9     1278.09     1381.79     94.60 o
  -6   5   9     5357.67     5977.31    280.33 o
  -5   5   9     5743.88     6639.35    291.76 o
  -4   5   9     2338.00     2090.74    168.89 o
  -3   5   9     1066.09     1031.88     88.31 o
  -2   5   9      172.02      191.13     41.43 o
  -1   5   9     4576.37     4271.66    281.07 o
   0   5   9    12537.05    11453.04    485.61 o
   1   5   9     2512.82     2464.07    100.38 o
   2   5   9      305.72      260.16     31.36 o
   3   5   9       44.66       25.12     11.03 o
   4   5   9      646.66      619.43     57.99 o
   5   5   9     2674.78     2691.25    189.29 o
   6   5   9     4564.63     4564.08    184.65 o
   7   5   9     1666.05     1513.88    133.13 o
   8   5   9       18.81       17.39     10.10 o
   9   5   9      355.86      337.58     40.03 o
  10   5   9      685.87      630.03     72.25 o
 -11   6   9        6.25       -0.25      9.87 o
 -10   6   9       31.72       25.59     19.62 o
  -9   6   9      199.08      256.29     55.95 o
  -8   6   9      711.19      838.30    104.02 o
  -7   6   9      281.62      260.99     59.35 o
  -6   6   9       59.76       67.14     29.46 o
  -5   6   9       68.83      104.28     25.82 o
  -4   6   9      297.67      230.31     38.69 o
  -3   6   9     1840.38     1916.18    112.44 o
  -2   6   9     2517.43     2677.22    128.80 o
  -1   6   9     1709.09     1819.55    101.92 o
   0   6   9      219.09      198.96     35.60 o
   1   6   9       47.77       51.14     20.14 o
   2   6   9      319.36      373.69     50.37 o
   3   6   9      549.89      544.53     58.45 o
   4   6   9      823.10      758.36     67.94 o
   5   6   9      105.09      131.09     39.76 o
   6   6   9       77.61       95.92     45.02 o
   7   6   9      485.79      533.15     81.51 o
   8   6   9      863.17      769.47     90.80 o
   9   6   9      603.08      523.85     50.58 o
  -9   7   9       20.97       64.26     32.34 o
  -8   7   9       33.95       33.74     11.02 o
  -7   7   9       26.15       26.32     18.63 o
  -6   7   9        9.71       45.64     28.54 o
  -5   7   9        9.14       -0.74     11.99 o
  -4   7   9       78.65       88.94     38.52 o
  -3   7   9      343.81      428.51     60.78 o
  -2   7   9      252.04      267.02     41.54 o
  -1   7   9      306.73      371.87     47.23 o
   0   7   9      471.26      414.89     88.79 o
   1   7   9       35.63       35.37     34.56 o
   2   7   9       24.25       32.22     26.55 o
   3   7   9      289.45      304.87     61.05 o
   4   7   9      104.55      103.41     23.15 o
   5   7   9        0.76       -2.71     12.53 o
   6   7   9       10.99       21.74     27.46 o
   7   7   9       20.99       43.61     25.23 o
   8   7   9        0.67       -5.70     10.00 o
  -7   8   9      386.78      325.59     63.69 o
  -6   8   9       18.73        8.08     13.40 o
  -5   8   9        5.94      -10.83     14.74 o
  -4   8   9       73.28       78.58     34.71 o
  -3   8   9      508.01      391.03     49.00 o
  -2   8   9      912.39      769.44    166.60 o
  -1   8   9      388.27      340.34     43.52 o
   0   8   9      304.02      285.53     60.23 o
   1   8   9      529.07      519.35     82.62 o
   2   8   9      291.98      331.27     46.06 o
   3   8   9      455.93      450.42     77.45 o
   4   8   9      608.49      618.47     59.34 o
   5   8   9      314.71      322.10     39.48 o
   6   8   9        7.53        2.69     13.88 o
  -5   9   9     1479.50     1133.55     89.47 o
  -4   9   9      373.54      249.91     43.15 o
  -3   9   9        8.80       19.49      7.85 o
  -2   9   9      278.07      218.00     85.81 o
  -1   9   9      973.60      909.15    102.91 o
   0   9   9     1304.59     1434.19    129.08 o
   1   9   9     1212.42     1233.55    117.38 o
   2   9   9      276.70      238.69     47.52 o
   3   9   9       12.19       24.82     14.70 o
 -13   0  10     2027.49     1900.63    135.28 o
 -12   0  10     3991.91     3846.70    215.77 o
 -11   0  10     6265.48     6963.15    434.08 o
 -10   0  10     3459.73     3805.44    223.42 o
  -9   0  10     2231.00     2322.58    123.12 o
  -8   0  10     3753.28     3806.31    129.40 o
  -7   0  10     9881.41    10682.20    383.21 o
  -6   0  10    11989.19    12391.46    281.45 o
  -5   0  10    19695.71    18871.54    347.42 o
  -4   0  10     9634.75     8924.24    250.73 o
  -3   0  10     8594.53     7619.14    309.60 o
  -2   0  10    16897.45    13945.81    442.37 o
  -1   0  10    45637.67    41107.79    927.24 o
   0   0  10    45796.51    56238.49   1230.25 o
   1   0  10    18268.91    22317.99    708.71 o
   2   0  10      759.86      808.07    131.81 o
   3   0  10     3476.20     4013.99    296.07 o
   4   0  10     8658.34     9284.48    482.50 o
   5   0  10     5320.06     6043.68    402.37 o
   6   0  10     9125.31     9239.57    244.93 o
   7   0  10     4466.15     4463.29    175.38 o
   8   0  10       13.47        1.59     19.07 o
   9   0  10     1972.51     1715.43    112.01 o
  10   0  10     3252.49     2879.27    140.16 o
  11   0  10     1570.36     1426.42     85.94 o
  12   0  10      606.36      586.44     66.35 o
 -13   1  10      601.19      573.32     74.97 o
 -12   1  10       30.89       24.89     14.05 o
 -11   1  10      589.19      637.67     44.10 o
 -10   1  10     2452.65     2533.65    101.72 o
  -9   1  10     7084.56     7782.46    158.12 o
  -8   1  10     4366.70     4590.06    106.42 o
  -7   1  10     1361.15     1250.55     99.94 o
  -6   1  10      223.29      194.60     22.42 o
  -5   1  10     6642.01     6472.04    139.98 o
  -4   1  10    14832.40    13625.65    265.59 o
  -3   1  10    26705.45    22818.32    422.20 o
  -2   1  10    12942.56    10902.87    267.82 o
  -1   1  10      983.61      863.92     88.29 o
   0   1  10     1663.57     1922.75    125.10 o
   1   1  10    12274.36    14799.72    502.60 o
   2   1  10    26407.28    31054.35    662.41 o
   3   1  10    22904.04    25850.45    585.46 o
   4   1  10     3179.27     3409.46    202.62 o
   5   1  10       89.98       85.22     23.24 o
   6   1  10      514.17      541.15     41.39 o
   7   1  10     2878.57     2823.97    113.06 o
   8   1  10     6094.08     5982.60    175.66 o
   9   1  10     1535.90     1329.43     80.57 o
  10   1  10      234.57      228.44     32.20 o
  11   1  10      124.39      104.51     20.04 o
 -13   2  10      321.46      343.86     60.85 o
 -12   2  10      963.47      961.43    110.12 o
 -11   2  10      828.24      859.34    108.81 o
 -10   2  10      138.61      182.32     36.25 o
  -9   2  10      584.37      546.79     46.89 o
  -8   2  10      487.21      449.34     50.64 o
  -7   2  10     4002.96     4081.67    149.92 o
  -6   2  10     4646.35     4429.26    144.32 o
  -5   2  10     2692.21     2578.59    138.63 o
  -4   2  10      240.59      329.92     38.70 o
  -3   2  10      158.54      130.95     26.63 o
  -2   2  10     1672.20     1488.02     74.78 o
  -1   2  10    11857.06     9620.97    387.48 o
   0   2  10     9450.46    11272.90    303.19 o
   1   2  10     4872.87     5987.38    238.45 o
   2   2  10     1226.33     1563.34    128.34 o
   3   2  10      134.47      162.82     43.57 o
   4   2  10      947.87      824.51    102.96 o
   5   2  10     7594.19     8438.25    348.39 o
   6   2  10     3055.04     3011.42    103.59 o
   7   2  10       70.32       72.16     20.45 o
   8   2  10       61.44       42.12     12.22 o
   9   2  10      141.21      118.30     26.25 o
  10   2  10      844.96      736.08     54.78 o
  11   2  10      532.92      466.71     38.29 o
 -13   3  10       50.73       67.28     20.06 o
 -12   3  10      166.33      153.36     41.70 o
 -11   3  10      347.01      343.56     44.24 o
 -10   3  10      566.74      588.07     60.61 o
  -9   3  10      235.13      233.52     39.32 o
  -8   3  10      948.81     1073.75    115.04 o
  -7   3  10      614.50      590.08     41.49 o
  -6   3  10     1206.40     1151.07    164.33 o
  -5   3  10     1812.21     1690.01    171.76 o
  -4   3  10      817.77      726.59    108.07 o
  -3   3  10      871.28      746.02    113.15 o
  -2   3  10      239.90      229.43     60.32 o
  -1   3  10       17.92       20.06     29.87 o
   0   3  10       16.47       34.73     27.47 o
   1   3  10       81.91       43.08     32.14 o
   2   3  10      617.51      581.99    120.79 o
   3   3  10      785.60      806.19     89.53 o
   4   3  10     1526.75     1407.50    220.31 o
   5   3  10        3.89        6.04      9.95 o
   6   3  10       12.36       12.62     19.61 o
   7   3  10       50.82       51.31     19.64 o
   8   3  10       42.80       22.28     14.09 o
   9   3  10       30.39        9.46     20.38 o
  10   3  10       48.04       21.50     16.57 o
  11   3  10       11.43       11.71      9.05 o
 -12   4  10       50.00       57.31     16.84 o
 -11   4  10      119.37      122.09     25.93 o
 -10   4  10       71.78       85.49     24.95 o
  -9   4  10       10.54       14.15     14.92 o
  -8   4  10      193.20      187.46     26.65 o
  -7   4  10       65.73       78.73     22.47 o
  -6   4  10       74.43       59.89     18.81 o
  -5   4  10      343.91      364.86     51.19 o
  -4   4  10      156.10      158.41     50.76 o
  -3   4  10        1.48      -11.92     26.94 o
  -2   4  10       30.08       65.99     45.24 o
  -1   4  10      158.60      103.41     44.68 o
   0   4  10       81.78       59.56     50.73 o
   1   4  10       71.59      104.21     48.84 o
   2   4  10       85.60       70.14     25.91 o
   3   4  10      521.17      444.11     65.78 o
   4   4  10       42.42        8.06     12.52 o
   5   4  10      177.14      201.51     34.41 o
   6   4  10      145.63      119.23     27.51 o
   7   4  10       16.43       14.31     10.58 o
   8   4  10        0.72      -26.47     29.02 o
   9   4  10       59.41       40.79     25.86 o
  10   4  10       96.18       65.60     18.73 o
 -11   5  10      227.15      186.87     43.05 o
 -10   5  10      918.98      932.51    107.35 o
  -9   5  10      980.34     1052.13    118.33 o
  -8   5  10     1459.49     1809.00    159.50 o
  -7   5  10      769.68      852.07     75.41 o
  -6   5  10      153.69      179.53     50.91 o
  -5   5  10     2130.62     2363.40    175.59 o
  -4   5  10     3582.28     3298.62    665.51 o
  -3   5  10     3551.41     3468.36    178.41 o
  -2   5  10     1069.31      992.47     69.88 o
  -1   5  10       28.51       31.16     17.59 o
   0   5  10      284.20      283.43     36.47 o
   1   5  10     1205.46     1182.49     71.64 o
   2   5  10     3282.07     3367.75    140.40 o
   3   5  10     2727.47     2755.13    128.22 o
   4   5  10      568.98      543.00     55.66 o
   5   5  10      710.51      709.78     99.68 o
   6   5  10      482.30      469.57     56.45 o
   7   5  10     1394.48     1363.51     94.97 o
   8   5  10     1713.29     1519.36     94.63 o
   9   5  10     1014.63     1130.52    104.62 o
  10   5  10      215.21      181.07     36.27 o
 -10   6  10      603.74      687.93     86.44 o
  -9   6  10       97.15       81.24     37.79 o
  -8   6  10      200.00      227.09     58.45 o
  -7   6  10     2967.11     3189.65    210.14 o
  -6   6  10     4462.08     4607.83    179.38 o
  -5   6  10     2484.20     2710.04    133.63 o
  -4   6  10      748.73      758.48    154.08 o
  -3   6  10      110.55      115.98     25.54 o
  -2   6  10     2704.92     2608.12    131.06 o
  -1   6  10     6594.96     6448.39    296.69 o
   0   6  10     6718.45     6528.35    222.16 o
   1   6  10     2354.34     2116.56    199.06 o
   2   6  10       11.18        9.54     14.12 o
   3   6  10      792.78      777.74     58.03 o
   4   6  10     3257.78     3225.18    146.10 o
   5   6  10     6158.62     5891.66    301.88 o
   6   6  10     3581.81     3738.50    231.16 o
   7   6  10      268.51      283.29     59.03 o
   8   6  10       15.64        7.35      9.29 o
   9   6  10      587.00      558.81     65.48 o
  -9   7  10     1976.86     2157.63    144.61 o
  -8   7  10     1744.96     1858.19     96.77 o
  -7   7  10      819.41      846.84     69.13 o
  -6   7  10        4.83       -8.88     11.89 o
  -5   7  10     1391.65     1356.74    145.58 o
  -4   7  10     2634.82     2484.32    134.29 o
  -3   7  10     4191.98     4042.40    186.32 o
  -2   7  10     1643.59     1611.90    103.26 o
  -1   7  10      103.64      123.84     27.10 o
   0   7  10      504.41      528.85     86.41 o
   1   7  10     2262.32     2340.83    130.84 o
   2   7  10     3410.97     3527.31    160.04 o
   3   7  10     3566.85     3810.41    163.69 o
   4   7  10     1078.33     1231.44     88.68 o
   5   7  10       16.37       32.38     10.63 o
   6   7  10      852.60      920.13     71.63 o
   7   7  10     1580.57     1556.37     99.60 o
  -7   8  10     1344.20      974.74    256.77 o
  -6   8  10     1427.18     1294.16    114.70 o
  -5   8  10     1370.07     1165.72    110.31 o
  -4   8  10       44.18       65.39     30.92 o
  -3   8  10      385.94      268.06     40.86 o
  -2   8  10      876.95      680.32     63.30 o
  -1   8  10     2350.46     1741.24    456.06 o
   0   8  10     1597.85     1660.31    152.75 o
   1   8  10     1106.31     1203.54    126.12 o
   2   8  10        5.95      -30.79     30.79 o
   3   8  10      579.65      520.28     78.34 o
   4   8  10     1496.34     1541.90    153.46 o
  -4   9  10      507.98      314.84     46.99 o
  -3   9  10      595.20      244.40     39.56 o
  -2   9  10      134.04       75.32     74.08 o
  -1   9  10       16.63       -0.41     20.67 o
   0   9  10      106.78       78.07     23.85 o
   1   9  10      904.34      863.34     96.38 o
   2   9  10     1570.17     1562.07    123.95 o
 -13   1  11      270.89      321.36     55.91 o
 -12   1  11      867.12      886.06     69.79 o
 -11   1  11      319.45      371.92     48.96 o
 -10   1  11      271.15      327.80     32.88 o
  -9   1  11     1513.61     1624.46     70.13 o
  -8   1  11     2479.67     2452.71     74.44 o
  -7   1  11     1491.53     1590.67     65.51 o
  -6   1  11     4342.43     4115.64    160.09 o
  -5   1  11     1953.18     2079.28    129.90 o
  -4   1  11      249.46      215.64     44.67 o
  -3   1  11     7216.41     6580.62    210.68 o
  -2   1  11     5689.92     4574.07    175.90 o
  -1   1  11     1312.73     1261.21    160.45 o
   0   1  11     1056.55     1173.28    101.72 o
   1   1  11     1308.91     1820.12    153.17 o
   2   1  11     4314.45     5483.10    251.12 o
   3   1  11     4914.95     5993.46    276.47 o
   4   1  11     1299.60     1292.32    131.80 o
   5   1  11     2841.01     3300.30    224.54 o
   6   1  11      405.49      430.71     42.76 o
   7   1  11      460.52      454.26     45.23 o
   8   1  11      176.55      134.99     34.61 o
   9   1  11     1183.77     1057.37     72.64 o
  10   1  11     1223.77     1012.56     66.19 o
  11   1  11      419.53      368.93     34.50 o
 -13   2  11      148.98      153.88     36.40 o
 -12   2  11       11.84       -0.97     18.68 o
 -11   2  11      982.47     1057.79    120.52 o
 -10   2  11     3996.45     4038.32    245.01 o
  -9   2  11     2373.82     2486.92    103.78 o
  -8   2  11     3015.36     3284.14    117.56 o
  -7   2  11      315.44      292.50     25.82 o
  -6   2  11      166.13      141.68     36.67 o
  -5   2  11     4954.06     4649.04    384.37 o
  -4   2  11    20774.75    19176.21    474.60 o
  -3   2  11    17571.03    14547.11    271.10 o
  -2   2  11      222.58      192.82     25.04 o
  -1   2  11      532.70      502.33     99.59 o
   0   2  11     1257.97     1319.17    101.28 o
   1   2  11     6923.89     8734.34    300.22 o
   2   2  11     7447.93     8814.90    319.26 o
   3   2  11     5279.18     6206.73    280.65 o
   4   2  11      185.76      232.93     60.40 o
   5   2  11      763.86      863.18     76.46 o
   6   2  11     3671.51     3163.97    118.42 o
   7   2  11     5556.83     4635.91    229.68 o
   8   2  11     1503.63     1267.30     78.14 o
   9   2  11      525.56      428.75     44.05 o
  10   2  11       16.40       17.49      8.43 o
  11   2  11      440.94      421.32     33.82 o
 -13   3  11     1237.07     1352.27    111.21 o
 -12   3  11     1784.36     1829.18    148.42 o
 -11   3  11     1159.54     1171.65     83.80 o
 -10   3  11       54.52       72.81     21.83 o
  -9   3  11      122.12       84.35     23.38 o
  -8   3  11     2850.33     3288.96    206.04 o
  -7   3  11     8859.55     8938.76    191.62 o
  -6   3  11    10124.81    10670.96    359.89 o
  -5   3  11     4531.45     4031.54    276.93 o
  -4   3  11      111.21      116.94     33.98 o
  -3   3  11     2121.94     1704.41    174.35 o
  -2   3  11     5941.11     4781.19    299.22 o
  -1   3  11    11814.40     9692.99    451.11 o
   0   3  11     5171.97     3916.92    292.29 o
   1   3  11      919.06      697.88    127.49 o
   2   3  11      121.56      246.28     83.43 o
   3   3  11     4428.92     4441.92    859.14 o
   4   3  11    11190.35     9985.31    355.01 o
   5   3  11     8514.55     8082.76    321.29 o
   6   3  11     1890.48     1684.89     84.54 o
   7   3  11       33.30       23.42     13.48 o
   8   3  11      369.58      326.64     46.10 o
   9   3  11     1743.83     1558.72     97.75 o
  10   3  11     2184.22     2076.61     80.84 o
  11   3  11     1370.21     1508.98    106.88 o
 -12   4  11      317.22      294.62     42.93 o
 -11   4  11     1077.87      945.83    189.09 o
 -10   4  11     3011.50     3044.70    141.30 o
  -9   4  11     5815.50     5878.24    205.99 o
  -8   4  11     1839.89     1954.46     90.41 o
  -7   4  11       11.12       59.87     23.02 o
  -6   4  11     3333.20     3668.15    175.02 o
  -5   4  11     5448.92     5812.61    230.05 o
  -4   4  11     7207.03     5574.40    328.39 o
  -3   4  11     6684.66     6081.47    348.70 o
  -2   4  11     5596.68     4601.13    301.05 o
  -1   4  11       88.07       51.41     27.03 o
   0   4  11     4508.30     3875.58    288.38 o
   1   4  11    12681.56    10869.06   1345.76 o
   2   4  11     7567.12     6493.42    365.12 o
   3   4  11     2987.91     2807.22    114.24 o
   4   4  11       70.97       84.06     24.35 o
   5   4  11      654.63      655.29     65.93 o
   6   4  11     3480.27     2950.03    270.93 o
   7   4  11     5866.06     5317.08    560.99 o
   8   4  11     3844.78     3293.61    214.03 o
   9   4  11      850.85      769.46     94.14 o
  10   4  11        7.71       -9.39      9.39 o
 -11   5  11      646.37      735.57     86.15 o
 -10   5  11       70.04      114.30     40.15 o
  -9   5  11      273.29      280.05     65.17 o
  -8   5  11     2671.60     2766.94    202.40 o
  -7   5  11     4575.06     4754.22    185.61 o
  -6   5  11     4454.04     4310.01    247.23 o
  -5   5  11      834.17      813.03    102.07 o
  -4   5  11        1.52       -5.06      8.91 o
  -3   5  11      177.74      188.73     22.18 o
  -2   5  11     3032.30     2493.00    112.90 o
  -1   5  11    11617.31    11336.07    319.66 o
   0   5  11     4084.78     4080.18    162.62 o
   1   5  11       88.32       98.33     19.86 o
   2   5  11     1105.92     1016.94     76.22 o
   3   5  11     2947.10     2816.71    133.31 o
   4   5  11     3970.28     4161.82    247.80 o
   5   5  11     3280.97     3281.54    150.47 o
   6   5  11      375.22      356.09     51.20 o
   7   5  11        9.61        9.08     17.22 o
   8   5  11      698.11      598.95     56.26 o
   9   5  11     1557.82     1382.38    114.27 o
 -10   6  11      380.57      470.07     70.04 o
  -9   6  11      386.52      447.94     73.03 o
  -8   6  11      167.33      166.47     51.03 o
  -7   6  11       62.92       26.29     26.82 o
  -6   6  11      184.96      190.70     37.64 o
  -5   6  11      306.27      324.33     46.10 o
  -4   6  11      559.92      477.23     61.18 o
  -3   6  11     1732.94     1547.01    106.73 o
  -2   6  11      184.53      227.13     39.52 o
  -1   6  11       84.13       61.53     30.71 o
   0   6  11      197.49      163.02     21.62 o
   1   6  11      947.48      880.20     78.21 o
   2   6  11      135.78      164.53     28.23 o
   3   6  11      124.46       89.49     27.09 o
   4   6  11       60.55       50.40     12.24 o
   5   6  11       49.65       46.66     13.83 o
   6   6  11      264.79      256.59     41.26 o
   7   6  11     1158.68     1095.61     79.24 o
   8   6  11      272.48      273.03     35.16 o
  -9   7  11        8.94      -13.14     15.15 o
  -8   7  11       62.54       65.97     18.48 o
  -7   7  11        6.27        7.06     19.91 o
  -6   7  11        4.76       33.62     23.07 o
  -5   7  11        3.96        5.47     24.66 o
  -4   7  11       19.85       10.02     14.13 o
  -3   7  11        0.06      -16.03     16.03 o
  -2   7  11      292.75      313.34     52.52 o
  -1   7  11      110.52      126.42     28.29 o
   0   7  11      170.67      191.70     54.61 o
   1   7  11        1.70       40.67     20.80 o
   2   7  11        0.05        1.40     19.57 o
   3   7  11        1.27        1.70     18.21 o
   4   7  11      169.69      145.09     51.41 o
   5   7  11        1.35        0.71     22.60 o
   6   7  11        9.93       11.13     17.94 o
   7   7  11        3.07        6.12      9.49 o
  -7   8  11        5.58        9.25     10.05 o
  -6   8  11      274.14      171.46     39.22 o
  -5   8  11      129.69      105.81     34.37 o
  -4   8  11      118.50       59.05     31.25 o
  -3   8  11      417.51      325.97     33.57 o
  -2   8  11      365.59      288.70     32.30 o
  -1   8  11        4.02       29.51     61.67 o
   0   8  11      928.22      892.65    112.31 o
   1   8  11      772.09      727.32     98.60 o
   2   8  11      284.67      360.62     68.82 o
   3   8  11      422.29      418.99     68.60 o
   4   8  11      180.87      191.06     43.51 o
  -4   9  11       76.45       54.38     19.51 o
  -3   9  11      289.90      160.40     30.85 o
  -2   9  11      648.08      531.56    171.97 o
  -1   9  11     1895.66     1999.53    144.17 o
   0   9  11     1057.90     1110.81    107.21 o
   1   9  11      320.69      293.23     52.71 o
   2   9  11       33.79       85.05     30.44 o
 -13   0  12     1586.39     1496.46    117.04 o
 -12   0  12     2212.82     2203.36    161.01 o
 -11   0  12     1370.54     1305.30    132.00 o
 -10   0  12       85.87      120.44     37.31 o
  -9   0  12     4003.01     4285.49    170.48 o
  -8   0  12    15286.37    15836.87    272.87 o
  -7   0  12     6323.01     6920.34    230.93 o
  -6   0  12     2470.03     2013.88    205.74 o
  -5   0  12     1051.32     1133.04    139.40 o
  -4   0  12      893.85      724.09     74.65 o
  -3   0  12    15042.46    12872.72    456.98 o
  -2   0  12    33494.95    26682.49    721.91 o
  -1   0  12    20512.03    21022.75    641.11 o
   0   0  12     9350.20    12009.07    494.88 o
   1   0  12     1287.28     1909.14    200.60 o
   2   0  12     3273.82     3739.67    297.01 o
   3   0  12     9524.97    11663.37    577.36 o
   4   0  12    11338.36    13713.94    667.35 o
   5   0  12     3676.26     3386.63    362.34 o
   6   0  12     1676.90     1480.64    100.12 o
   7   0  12       50.31       76.87     27.25 o
   8   0  12     3457.86     2564.16    445.98 o
   9   0  12     4829.54     4334.45    177.55 o
  10   0  12     2266.24     2228.42    114.74 o
  11   0  12      946.45     1104.41     99.05 o
 -13   1  12        1.23        8.57     17.76 o
 -12   1  12      315.25      237.82     34.44 o
 -11   1  12     1753.32     1700.53    104.65 o
 -10   1  12     5996.07     5113.83    966.63 o
  -9   1  12     2696.65     2867.68    111.97 o
  -8   1  12       84.78       68.20     11.17 o
  -7   1  12      657.70      749.43     47.23 o
  -6   1  12     5541.11     5065.63    228.03 o
  -5   1  12    12697.86    10802.65    406.38 o
  -4   1  12    15969.91    13826.74    279.37 o
  -3   1  12     1613.60     1258.78     92.65 o
  -2   1  12       16.66       46.47     42.55 o
  -1   1  12     5718.24     6488.96    232.00 o
   0   1  12    24363.92    30296.63   1093.31 o
   1   1  12    23439.58    30383.56    632.62 o
   2   1  12    16515.17    19707.38    999.33 o
   3   1  12     5329.71     6398.85    295.97 o
   4   1  12       37.35       38.55     43.61 o
   5   1  12     2263.29     2223.20    149.52 o
   6   1  12     6155.14     5384.67    160.93 o
   7   1  12     5527.81     4951.23    160.55 o
   8   1  12     1262.58     1224.27     78.51 o
   9   1  12      100.73       42.28     16.90 o
  10   1  12      178.84      147.13     25.09 o
  11   1  12      799.92      796.20     46.92 o
 -13   2  12      892.91      911.06     93.92 o
 -12   2  12     1003.82     1014.80    110.27 o
 -11   2  12       78.21       76.39     39.05 o
 -10   2  12      317.08      314.28     65.52 o
  -9   2  12      142.97      120.92     27.03 o
  -8   2  12     1124.81     1177.89     69.76 o
  -7   2  12     2839.09     2656.23     80.87 o
  -6   2  12     1282.54     1057.40    101.23 o
  -5   2  12      173.42      149.53     35.95 o
  -4   2  12     4135.63     3766.10    171.94 o
  -3   2  12     5840.38     4896.17    185.10 o
  -2   2  12    24930.26    20193.88    671.97 o
  -1   2  12     8450.30     8718.95    590.00 o
   0   2  12     1274.62     1472.16    156.12 o
   1   2  12        6.00       44.44     27.45 o
   2   2  12      491.01      628.84     83.14 o
   3   2  12     3606.56     4109.15    231.01 o
   4   2  12     7195.95     8429.53    355.92 o
   5   2  12     7186.12     6407.21    179.43 o
   6   2  12       60.91       62.07     15.53 o
   7   2  12      451.44      410.92     45.66 o
   8   2  12      375.19      288.16     36.52 o
   9   2  12      907.41      805.89     59.89 o
  10   2  12      576.02      536.02     43.67 o
  11   2  12      366.07      437.37     58.48 o
 -12   3  12      202.87      231.69     50.25 o
 -11   3  12       70.47       88.05     24.63 o
 -10   3  12       35.52       53.01     18.66 o
  -9   3  12      135.62      116.58     30.10 o
  -8   3  12      167.49      212.29     39.24 o
  -7   3  12       76.34       85.92     18.28 o
  -6   3  12     1082.31      991.23     45.65 o
  -5   3  12      223.17      156.26     54.48 o
  -4   3  12      726.58      621.36    111.46 o
  -3   3  12      829.59      818.97    126.30 o
  -2   3  12      169.03      113.97     50.18 o
  -1   3  12       13.39      -12.24     30.15 o
   0   3  12      329.12      323.36     89.10 o
   1   3  12     1289.22     1597.78    196.47 o
   2   3  12     1684.10     2041.37    230.67 o
   3   3  12      141.33      103.54     35.89 o
   4   3  12       10.86       17.32     13.61 o
   5   3  12       16.64        9.45     31.87 o
   6   3  12      107.80       77.43     13.67 o
   7   3  12      286.27      292.12     57.02 o
   8   3  12      167.88      127.61     29.42 o
   9   3  12      128.71      132.12     21.42 o
  10   3  12       37.89       50.96     15.03 o
 -12   4  12      128.94      101.32     47.71 o
 -11   4  12      100.27       69.46     18.05 o
 -10   4  12        6.28       -2.38     13.50 o
  -9   4  12       18.19        1.23     11.78 o
  -8   4  12      438.31      432.47     51.73 o
  -7   4  12      439.76      506.05     56.39 o
  -6   4  12      495.21      522.43     45.18 o
  -5   4  12      216.11      207.16     24.17 o
  -4   4  12        5.75       42.77     19.99 o
  -3   4  12      193.27      129.50     53.15 o
  -2   4  12      353.42      239.70     68.40 o
  -1   4  12      176.01      175.53     66.19 o
   0   4  12       23.29       37.26     28.43 o
   1   4  12       43.84       19.19     13.51 o
   2   4  12       23.53       42.22     15.97 o
   3   4  12       52.10       40.60     12.39 o
   4   4  12      257.99      262.72     40.20 o
   5   4  12      392.99      378.01     51.66 o
   6   4  12        5.05       22.69     28.73 o
   7   4  12      310.75      292.02     44.35 o
   8   4  12      287.84      231.14     56.04 o
   9   4  12      129.18      102.15     26.66 o
  10   4  12       80.13      108.60     26.83 o
 -11   5  12      440.99      475.47     66.96 o
 -10   5  12     1360.22     1505.07    135.61 o
  -9   5  12     1618.82     1679.33    153.56 o
  -8   5  12      736.59      780.00     71.90 o
  -7   5  12       18.59        3.10     26.52 o
  -6   5  12     1495.29     1618.56    155.65 o
  -5   5  12     1800.61     2027.82    183.84 o
  -4   5  12     4031.74     3670.81    190.44 o
  -3   5  12     1563.79     1276.31     73.59 o
  -2   5  12       52.19       21.67     10.75 o
  -1   5  12      114.00      116.73     27.53 o
   0   5  12     2206.17     2114.28    119.08 o
   1   5  12     2248.69     2105.93     96.70 o
   2   5  12     2491.66     2261.19    101.00 o
   3   5  12      507.60      478.24     46.86 o
   4   5  12      345.85      309.63     61.60 o
   5   5  12      988.66     1093.70    114.57 o
   6   5  12     1046.34     1004.53     83.53 o
   7   5  12     1570.52     1320.47    417.68 o
   8   5  12      596.74      577.54     54.94 o
   9   5  12      101.96       88.71     25.81 o
 -10   6  12        6.92       -8.80     18.72 o
  -9   6  12      464.66      505.09     77.91 o
  -8   6  12     2228.61     2176.48    170.49 o
  -7   6  12     2925.42     3029.87    154.60 o
  -6   6  12     1406.04     1417.66    143.62 o
  -5   6  12      291.31      328.57     71.20 o
  -4   6  12      133.45      108.62     32.45 o
  -3   6  12     3569.48     2936.86    211.32 o
  -2   6  12    10515.43     9779.26    280.11 o
  -1   6  12     3166.36     2763.50    198.80 o
   0   6  12      706.22      682.37     69.98 o
   1   6  12        3.34       57.94     26.12 o
   2   6  12     1544.36     1648.80    110.60 o
   3   6  12     3214.86     2975.95    149.19 o
   4   6  12     3948.75     3674.06    131.58 o
   5   6  12     1928.64     1850.27    114.38 o
   6   6  12       43.80       16.16     21.89 o
   7   6  12      212.69      165.63     30.60 o
   8   6  12      747.44      764.59     78.92 o
  -9   7  12     1057.13     1110.96     95.64 o
  -8   7  12      187.22      214.67     33.29 o
  -7   7  12       47.44       54.70     27.03 o
  -6   7  12     1179.60     1043.48    128.11 o
  -5   7  12     3534.85     2983.06    358.67 o
  -4   7  12     2784.78     2868.95    351.70 o
  -3   7  12      929.92      849.82     92.12 o
  -2   7  12      136.74       95.64     22.61 o
  -1   7  12      743.86      580.48     61.42 o
   0   7  12     2703.74     2591.55    201.18 o
   1   7  12     3726.78     3536.77    232.26 o
   2   7  12     1902.05     1895.55    104.67 o
   3   7  12      264.35      242.03     30.77 o
   4   7  12       12.64        9.87     11.36 o
   5   7  12      849.48      891.49     84.35 o
   6   7  12     1791.63     1987.61    130.80 o
  -7   8  12     1578.16     1318.86    100.34 o
  -6   8  12     1089.78      814.54     83.62 o
  -5   8  12      140.85      119.49     39.08 o
  -4   8  12      190.98       88.35     32.77 o
  -3   8  12     1308.33     1099.83    167.95 o
  -2   8  12     1479.19      791.24     61.59 o
  -1   8  12     1926.18     1269.82    220.20 o
   0   8  12      771.10      622.72     93.25 o
   1   8  12        1.65      -17.16     17.90 o
   2   8  12      417.52      378.21     67.20 o
   3   8  12     1463.41     1391.19    123.62 o
   4   8  12     1593.75     1457.17    111.96 o
  -2   9  12       15.26       21.02     13.19 o
  -1   9  12      199.46      207.09     40.96 o
   0   9  12      612.04      700.98     80.72 o
   1   9  12      881.59     1063.11     97.41 o
 -13   1  13      249.74      244.17     48.76 o
 -12   1  13      339.40      341.24     73.56 o
 -11   1  13       55.33       51.84     21.00 o
 -10   1  13       27.97       39.37     15.97 o
  -9   1  13      781.32      789.25    194.45 o
  -8   1  13     3160.92     3145.56    117.28 o
  -7   1  13      806.85      809.09     47.39 o
  -6   1  13      662.66      589.97     77.71 o
  -5   1  13      406.90      370.38     56.28 o
  -4   1  13      545.45      442.60     48.04 o
  -3   1  13      257.49      185.06     35.98 o
  -2   1  13     9141.98     8268.49    638.34 o
  -1   1  13     2333.94     2539.49    159.60 o
   0   1  13     3166.36     3880.36    193.29 o
   1   1  13      905.22     1468.58    125.66 o
   2   1  13     2469.14     2758.36    185.36 o
   3   1  13     2790.89     3385.12    227.74 o
   4   1  13     4083.48     4794.76    278.37 o
   5   1  13     1235.15     1103.20     57.76 o
   6   1  13       65.90       59.53     14.26 o
   7   1  13      915.72      845.60     66.82 o
   8   1  13      136.17      109.05     23.31 o
   9   1  13      970.60      822.52     61.08 o
  10   1  13      659.48      602.23     45.72 o
  11   1  13       76.81       81.54     18.98 o
 -13   2  13       37.92       34.59     14.77 o
 -12   2  13      815.68      817.01     99.68 o
 -11   2  13     3258.48     3283.93    219.79 o
 -10   2  13     3599.66     3750.57    240.64 o
  -9   2  13      248.21      263.19     41.73 o
  -8   2  13       26.30        5.08     12.96 o
  -7   2  13      681.21      642.29     50.41 o
  -6   2  13     3161.27     2734.45    108.83 o
  -5   2  13     7789.68     6415.07    378.42 o
  -4   2  13    15539.66    13879.95    556.97 o
  -3   2  13      434.77      382.53     88.46 o
  -2   2  13     3366.36     3121.35    251.21 o
  -1   2  13     1519.46     1353.63    162.73 o
   0   2  13     7558.10     8472.33    281.70 o
   1   2  13     5473.72     6973.37    274.56 o
   2   2  13     1714.21     2071.21    157.65 o
   3   2  13      245.12      319.47     67.46 o
   4   2  13     3985.58     3868.68    133.35 o
   5   2  13     6346.68     5622.67    161.72 o
   6   2  13     8108.44     7402.56    194.22 o
   7   2  13      984.29      803.16     62.07 o
   8   2  13       67.10       76.72     17.14 o
   9   2  13       34.97       85.16     29.46 o
  10   2  13      325.13      323.30     32.08 o
 -12   3  13      628.87      630.19     83.00 o
 -11   3  13        6.41      -16.35     16.35 o
 -10   3  13     1706.97     1556.92    101.81 o
  -9   3  13     3506.17     3472.88    157.81 o
  -8   3  13     5183.29     5481.77    198.95 o
  -7   3  13     7321.53     7115.58    178.48 o
  -6   3  13     1852.18     1675.06     69.57 o
  -5   3  13       15.46        3.46     12.89 o
  -4   3  13     5737.54     4906.50    331.76 o
  -3   3  13    11138.74     9401.17    465.78 o
  -2   3  13     8025.43     6892.26    392.87 o
  -1   3  13     4185.17     3837.98    295.29 o
   0   3  13       54.19       63.84     36.11 o
   1   3  13     2379.63     2844.99    267.54 o
   2   3  13     7112.31     8718.72    493.24 o
   3   3  13    11831.27    11339.04    450.47 o
   4   3  13     9206.56     8791.69    321.85 o
   5   3  13      476.87      461.91     44.71 o
   6   3  13       14.00       16.71     13.82 o
   7   3  13     1678.09     1418.05     98.79 o
   8   3  13     2885.62     2575.66    104.00 o
   9   3  13     1990.18     1934.31     81.37 o
  10   3  13     1040.80     1029.54     94.05 o
 -11   4  13     2130.98     2108.11    106.60 o
 -10   4  13     2099.95     2171.77    118.20 o
  -9   4  13     2309.95     2130.30    121.35 o
  -8   4  13        3.16       23.48     15.52 o
  -7   4  13     2251.42     1891.65    198.58 o
  -6   4  13     7297.27     7661.72    230.63 o
  -5   4  13    10025.44    10194.31    463.52 o
  -4   4  13     5096.07     3791.64    356.69 o
  -3   4  13     2480.94     2174.15    102.10 o
  -2   4  13      184.78      172.78     69.30 o
  -1   4  13     4443.16     3389.89    281.93 o
   0   4  13     8266.95     7560.89    205.10 o
   1   4  13     7413.56     7113.38    181.80 o
   2   4  13     6259.69     5412.17    156.02 o
   3   4  13      196.84      207.17     29.31 o
   4   4  13      482.18      459.59     59.44 o
   5   4  13     3515.35     3244.67    154.27 o
   6   4  13     4961.95     4367.41    179.19 o
   7   4  13     2675.19     2345.15    102.22 o
   8   4  13     1378.67     1208.90     85.34 o
   9   4  13       24.05       -4.63     17.53 o
 -11   5  13       32.47       51.80     27.10 o
 -10   5  13       88.04       90.41     29.13 o
  -9   5  13     2262.76     2254.77    177.21 o
  -8   5  13     4259.75     4043.99    170.96 o
  -7   5  13     2979.87     3180.28    214.53 o
  -6   5  13     1059.97     1070.21    125.48 o
  -5   5  13       38.55       43.58     19.38 o
  -4   5  13      460.29      353.08     39.52 o
  -3   5  13     1747.96     1324.25    128.40 o
  -2   5  13     6391.28     5506.91    388.64 o
  -1   5  13     2031.56     1744.46    107.70 o
   0   5  13       28.81       19.28     11.57 o
   1   5  13      867.52      792.76     60.93 o
   2   5  13     3343.97     3021.34    120.70 o
   3   5  13     3311.49     2922.62    119.93 o
   4   5  13     2837.00     2336.51    133.54 o
   5   5  13      280.22      205.09     40.30 o
   6   5  13       10.95       20.81     20.90 o
   7   5  13      276.98      263.02     41.40 o
   8   5  13     1962.54     1846.58    137.23 o
   9   5  13     1687.88     1810.90    113.57 o
 -10   6  13      306.82      406.08     62.66 o
  -9   6  13       29.57       28.12     26.42 o
  -8   6  13        7.90       29.40     14.37 o
  -7   6  13      147.56      114.15     30.78 o
  -6   6  13      386.90      321.17     47.51 o
  -5   6  13      843.73      872.07    116.64 o
  -4   6  13      540.77      491.41     60.66 o
  -3   6  13      189.72      172.05     29.31 o
  -2   6  13       39.93       13.99     19.37 o
  -1   6  13       99.81      114.37     26.23 o
   0   6  13     1297.64     1200.83     89.80 o
   1   6  13      482.15      451.72     59.04 o
   2   6  13       40.72       22.56     16.11 o
   3   6  13       86.82       88.09     21.17 o
   4   6  13      196.96      162.50     26.34 o
   5   6  13      141.43      137.04     30.33 o
   6   6  13      901.12      871.08     72.14 o
   7   6  13      335.14      305.61     53.70 o
   8   6  13       13.34       10.24      8.57 o
  -8   7  13       28.90       19.86      9.87 o
  -7   7  13        2.42       48.69     31.03 o
  -6   7  13        0.96       -4.27     12.46 o
  -5   7  13        0.66       -6.93     14.03 o
  -4   7  13        5.89       13.32     19.47 o
  -3   7  13        1.03       11.27     29.02 o
  -2   7  13       29.71       13.24     16.66 o
  -1   7  13       38.29       11.33     12.57 o
   0   7  13       68.43       90.41     43.71 o
   1   7  13       12.51       15.29     12.84 o
   2   7  13       12.40       22.28     17.85 o
   3   7  13       37.14        8.52      9.66 o
   4   7  13        6.80       -0.32     11.19 o
   5   7  13       23.86       17.77     15.84 o
   6   7  13        1.43       14.25      9.53 o
  -6   8  13      346.03      243.92     43.40 o
  -5   8  13      302.93      150.24     37.99 o
  -4   8  13      203.86       56.72     21.64 o
  -3   8  13       27.34       26.81     11.86 o
  -2   8  13       51.19       48.91      9.99 o
  -1   8  13      210.86      204.43     56.18 o
   0   8  13      676.58      580.08     90.52 o
   1   8  13      520.85      415.84     73.72 o
   2   8  13      223.45      196.03     49.44 o
   3   8  13       18.12       14.89     10.33 o
  -1   9  13      791.73     1114.09     97.11 o
   0   9  13      138.79      232.97     48.31 o
 -13   0  14      860.43      821.00     82.44 o
 -12   0  14      318.19      278.56     58.17 o
 -11   0  14       43.36       49.30     34.91 o
 -10   0  14     1326.61     1253.01    135.22 o
  -9   0  14     2993.80     3033.68    212.41 o
  -8   0  14     8411.87     7806.78    339.26 o
  -7   0  14     2551.56     2547.71    110.23 o
  -6   0  14       38.48       39.16     39.45 o
  -5   0  14     4127.75     3820.67    281.41 o
  -4   0  14     5754.51     4495.70    340.29 o
  -3   0  14    11670.60     8518.23    395.71 o
  -2   0  14    12613.08    12436.48    488.72 o
  -1   0  14    10546.14    11134.90    476.75 o
   0   0  14     2639.80     3379.64    263.07 o
   1   0  14     8043.73    10254.93    503.10 o
   2   0  14    12429.09    16404.39    682.32 o
   3   0  14    16059.17    19871.16    795.91 o
   4   0  14     6517.78     6255.71    200.74 o
   5   0  14     1522.16     1490.80    107.53 o
   6   0  14      650.36      590.33     63.71 o
   7   0  14     4134.50     3003.20    475.92 o
   8   0  14     5325.05     4917.31    206.18 o
   9   0  14     5088.70     4716.83    174.60 o
  10   0  14     2535.54     2557.62    163.43 o
 -13   1  14      457.02      468.91     65.28 o
 -12   1  14     1475.63     1312.78     84.85 o
 -11   1  14     2383.75     1992.01    457.14 o
 -10   1  14     2434.64     2528.34    134.58 o
  -9   1  14      159.58      175.59     71.11 o
  -8   1  14     1419.97     1379.96     78.56 o
  -7   1  14     5420.35     4874.76    216.10 o
  -6   1  14     8587.12     7623.40    301.59 o
  -5   1  14     8242.98     6867.68    274.36 o
  -4   1  14     1119.50      949.82     73.61 o
  -3   1  14       12.83       34.22     18.40 o
  -2   1  14     3531.17     3615.33    189.23 o
  -1   1  14    21478.68    23323.04   1653.13 o
   0   1  14    21032.58    26447.44    885.98 o
   1   1  14     8684.96    10721.93    361.71 o
   2   1  14      152.48      180.03     48.45 o
   3   1  14      565.71      689.67    124.61 o
   4   1  14     2945.59     2753.82    140.91 o
   5   1  14     5079.57     4608.01    111.69 o
   6   1  14     4432.28     3844.91    140.38 o
   7   1  14     1074.23      946.68     69.47 o
   8   1  14        6.17       13.09     18.79 o
   9   1  14      900.18      804.96     58.28 o
  10   1  14     1859.16     1754.12     91.43 o
 -13   2  14      719.27      683.41     76.62 o
 -12   2  14       63.83       70.68     22.79 o
 -11   2  14      276.60      278.03     65.40 o
 -10   2  14      748.62      679.11     98.96 o
  -9   2  14     2468.41     2313.05    126.07 o
  -8   2  14      643.87      659.57     53.52 o
  -7   2  14      652.32      656.75     53.06 o
  -6   2  14      114.70      114.33     14.64 o
  -5   2  14     1942.71     1628.36    197.17 o
  -4   2  14     6265.70     5267.89    339.82 o
  -3   2  14    13508.96    11163.86    505.20 o
  -2   2  14     2897.05     2997.32    257.46 o
  -1   2  14      359.55      513.79    109.87 o
   0   2  14       17.60       33.67     45.86 o
   1   2  14     1331.91     1564.53    198.74 o
   2   2  14     4901.19     6065.72    415.77 o
   3   2  14     2914.84     2632.40    225.29 o
   4   2  14      919.34      761.39     42.57 o
   5   2  14      530.31      458.86     39.09 o
   6   2  14      673.11      568.06     44.81 o
   7   2  14      992.23      878.79     56.26 o
   8   2  14     2201.60     2019.04     80.85 o
   9   2  14      351.91      298.15     43.95 o
  10   2  14       89.02       82.46     19.11 o
 -12   3  14       55.07       28.44     24.91 o
 -11   3  14      157.71      143.60     28.25 o
 -10   3  14       80.81       86.33     24.39 o
  -9   3  14        0.95       30.54     36.23 o
  -8   3  14      178.65      222.91     40.18 o
  -7   3  14      122.12      133.49     27.73 o
  -6   3  14       49.63       48.83     10.20 o
  -5   3  14       86.14       82.55     27.07 o
  -4   3  14       51.95        5.63     32.47 o
  -3   3  14     1131.82     1153.69    165.30 o
  -2   3  14       88.56       44.80     37.54 o
  -1   3  14       47.33       46.07     32.78 o
   0   3  14      631.66      688.46    130.63 o
   1   3  14      381.43      338.98     90.66 o
   2   3  14      375.01      343.72     40.77 o
   3   3  14      106.12       90.15     18.15 o
   4   3  14      494.94      443.47     37.55 o
   5   3  14      636.36      586.16     44.69 o
   6   3  14     1541.74     1420.38    101.40 o
   7   3  14      155.23      196.82     31.34 o
   8   3  14      204.70      194.40     41.21 o
   9   3  14        5.98        8.07     14.42 o
 -11   4  14        4.68        7.26     12.23 o
 -10   4  14      387.46      291.62     59.39 o
  -9   4  14      356.40      302.52     43.54 o
  -8   4  14       69.05       82.07     23.23 o
  -7   4  14      348.47      362.91     98.79 o
  -6   4  14       78.00       81.39     19.52 o
  -5   4  14       11.05       20.99     15.70 o
  -4   4  14       90.40      109.67     27.62 o
  -3   4  14      299.41      264.89     30.38 o
  -2   4  14      225.48      201.31     24.40 o
  -1   4  14       24.24       42.67     11.31 o
   0   4  14      266.10      275.91     29.99 o
   1   4  14      248.71      219.28     27.29 o
   2   4  14       59.56       56.72     15.68 o
   3   4  14       78.17       60.76     17.46 o
   4   4  14      162.86      143.06     28.92 o
   5   4  14        6.46      -15.47     15.47 o
   6   4  14       12.67       18.47     16.90 o
   7   4  14      108.64      132.08     30.95 o
   8   4  14      145.77      193.02     47.61 o
   9   4  14       31.05       48.72     20.42 o
 -11   5  14      896.03      842.86     84.52 o
 -10   5  14      529.73      494.53     71.81 o
  -9   5  14      460.71      526.95     85.15 o
  -8   5  14       58.11       75.51     25.32 o
  -7   5  14     1733.41     1757.10    108.46 o
  -6   5  14     1533.53     1559.26    154.94 o
  -5   5  14     1492.24     1262.58    160.94 o
  -4   5  14      774.26      672.33     58.45 o
  -3   5  14       51.07       24.94     25.58 o
  -2   5  14      303.43      272.99     59.34 o
  -1   5  14     2497.60     2497.00    317.96 o
   0   5  14     4941.62     5732.98    195.33 o
   1   5  14     1895.63     2117.40    321.79 o
   2   5  14      498.78      475.29     48.79 o
   3   5  14       33.66       31.64     17.65 o
   4   5  14      608.38      541.45     63.30 o
   5   5  14     1066.36      916.57     81.03 o
   6   5  14     2148.81     2007.07    134.57 o
   7   5  14      503.84      445.40     71.15 o
   8   5  14       75.37       49.12     23.90 o
 -10   6  14      788.31      822.14     84.68 o
  -9   6  14     2479.07     2378.32    163.29 o
  -8   6  14     3042.19     2798.19    190.10 o
  -7   6  14     1475.22     1335.22    124.87 o
  -6   6  14       13.75       19.57     11.04 o
  -5   6  14      825.16      906.63    122.22 o
  -4   6  14     3574.22     2885.30    135.06 o
  -3   6  14     6923.48     5904.65    171.47 o
  -2   6  14     4048.47     3864.78    165.26 o
  -1   6  14      908.47      656.20     70.76 o
   0   6  14      195.70      209.16     39.16 o
   1   6  14      814.53      759.68    175.63 o
   2   6  14     4622.82     4398.33    610.42 o
   3   6  14     3943.99     3488.44    162.77 o
   4   6  14      971.71      968.85     81.69 o
   5   6  14       27.54       25.87     25.17 o
   6   6  14      493.78      555.51     76.45 o
   7   6  14      760.33      803.72     79.91 o
  -8   7  14      196.47      174.65     30.44 o
  -7   7  14     1082.01      850.81     89.00 o
  -6   7  14     2638.52     2041.93    305.67 o
  -5   7  14     3190.27     2518.85    232.50 o
  -4   7  14      604.62      503.40     84.42 o
  -3   7  14       87.27       74.27     31.61 o
  -2   7  14      695.83      577.67     65.00 o
  -1   7  14     1981.76     1249.87    240.38 o
   0   7  14     2637.63     2527.94    166.10 o
   1   7  14     2715.85     2661.71    379.53 o
   2   7  14      228.06      211.60     61.79 o
   3   7  14      336.32      271.11     58.88 o
   4   7  14     1298.41     1559.99     82.38 o
   5   7  14     2073.47     2403.64    127.66 o
  -6   8  14       24.34       -7.99      9.06 o
  -5   8  14      448.53      267.29     46.56 o
  -4   8  14     1104.20      468.51     63.13 o
  -3   8  14     2333.31     1253.84    100.92 o
  -2   8  14     1219.83      682.46     96.32 o
  -1   8  14      415.11      463.51     75.43 o
   0   8  14       10.41       35.51     26.70 o
   1   8  14      620.81      526.47     81.36 o
   2   8  14     1124.20     1182.17    111.44 o
   3   8  14     1453.93     1563.80    116.12 o
 -13   1  15      121.66      160.21     39.24 o
 -12   1  15        9.09       11.94     13.43 o
 -11   1  15       69.92       56.15     28.74 o
 -10   1  15      358.75      444.97     56.83 o
  -9   1  15      958.43      763.46    167.29 o
  -8   1  15     1600.52     1498.75     83.80 o
  -7   1  15      252.21      211.23     21.50 o
  -6   1  15       12.94       20.73      9.29 o
  -5   1  15      281.87      235.19     40.04 o
  -4   1  15      938.25      839.54     72.92 o
  -3   1  15     2100.52     1630.70    151.48 o
  -2   1  15     2249.47     2077.08    137.82 o
  -1   1  15      384.33      381.15     58.73 o
   0   1  15       65.44       80.38     25.83 o
   1   1  15     1196.95     1470.74    129.82 o
   2   1  15      313.31      365.87     69.01 o
   3   1  15     1837.46     1936.51     83.37 o
   4   1  15      906.98      947.34     53.89 o
   5   1  15        4.86       15.65     10.08 o
   6   1  15     1256.41     1362.52     82.90 o
   7   1  15     1153.88     1050.41     73.01 o
   8   1  15      472.86      452.68     45.83 o
   9   1  15      419.71      469.48     51.53 o
  10   1  15       31.91       31.21     19.89 o
 -12   2  15     2172.78     2225.71    158.84 o
 -11   2  15     1672.58     1644.95    148.82 o
 -10   2  15      197.00      159.46     32.61 o
  -9   2  15       16.41       34.45     20.73 o
  -8   2  15     1643.04     1565.32     85.82 o
  -7   2  15     6537.72     5978.09    210.10 o
  -6   2  15     7493.66     6920.47    149.21 o
  -5   2  15     2161.57     1861.61    119.57 o
  -4   2  15       30.25      -22.85     31.71 o
  -3   2  15     2870.02     2828.78    252.83 o
  -2   2  15     7510.50     8250.98    447.08 o
  -1   2  15    15468.92    17472.19    674.18 o
   0   2  15     4408.38     5543.43    367.21 o
   1   2  15     2154.99     2888.91    273.54 o
   2   2  15       57.31      148.19     69.72 o
   3   2  15     2500.69     2620.28     89.61 o
   4   2  15     6486.59     6132.14    146.37 o
   5   2  15     9170.48     8567.12    194.00 o
   6   2  15     1441.23     1187.28     99.64 o
   7   2  15       82.11       87.05     23.46 o
   8   2  15       30.69       39.22     12.72 o
   9   2  15      300.51      257.51     35.24 o
  10   2  15     1039.33      991.55     55.99 o
 -12   3  15       69.89       72.60     30.29 o
 -11   3  15      652.34      571.97     56.20 o
 -10   3  15     4318.37     3410.45    532.50 o
  -9   3  15     5980.33     5769.01    301.85 o
  -8   3  15     1886.97     1952.74    121.53 o
  -7   3  15      224.21      225.36     32.29 o
  -6   3  15      430.45      382.85     34.92 o
  -5   3  15     2986.46     2423.65    157.53 o
  -4   3  15    11245.43    10332.64    295.40 o
  -3   3  15    14746.97    14232.14    964.43 o
  -2   3  15     2054.00     2091.92    228.07 o
  -1   3  15       35.24       44.04     40.29 o
   0   3  15     3775.79     4446.18    336.74 o
   1   3  15     9644.84    10487.34    628.07 o
   2   3  15     6769.21     7204.28    800.67 o
   3   3  15     6561.63     5904.86    207.60 o
   4   3  15     1219.21     1198.35     63.38 o
   5   3  15       22.52       11.92     10.31 o
   6   3  15     1114.10     1017.60     68.16 o
   7   3  15     3931.88     3689.64    140.39 o
   8   3  15     2599.28     2502.50    149.47 o
   9   3  15      687.69      690.40     71.07 o
 -11   4  15     1464.23     1353.15     80.23 o
 -10   4  15      341.39      318.85     42.98 o
  -9   4  15       88.77       63.53     18.75 o
  -8   4  15     1250.04     1215.69     73.04 o
  -7   4  15     3666.39     3162.65    343.95 o
  -6   4  15     4892.34     3550.42    319.30 o
  -5   4  15     3679.95     3237.08    121.89 o
  -4   4  15      533.57      590.97     81.70 o
  -3   4  15      133.92      139.03     25.46 o
  -2   4  15     3816.27     3423.45    180.55 o
  -1   4  15     7776.53     7793.07    315.41 o
   0   4  15     4909.99     4940.46    218.28 o
   1   4  15     1845.07     1717.07    256.16 o
   2   4  15       14.19       41.06     15.12 o
   3   4  15     1645.27     1566.33    108.56 o
   4   4  15     2784.90     2643.83    143.39 o
   5   4  15     4263.63     3702.26    168.32 o
   6   4  15     2688.56     2335.86    182.65 o
   7   4  15      886.61      826.17     99.08 o
   8   4  15      205.38      183.19     42.94 o
   9   4  15     1084.02     1004.07     78.78 o
 -11   5  15      252.19      233.40     42.04 o
 -10   5  15      904.39      826.82     94.91 o
  -9   5  15     2401.62     2225.47    172.21 o
  -8   5  15     2196.94     1859.72    134.53 o
  -7   5  15      153.43      192.42     37.50 o
  -6   5  15      160.67      163.56     35.86 o
  -5   5  15     1983.08     1672.92    119.37 o
  -4   5  15     2804.97     2495.70    130.73 o
  -3   5  15     2536.30     2362.13    128.13 o
  -2   5  15     1593.49     1403.47    222.11 o
  -1   5  15       25.27       -8.46     14.15 o
   0   5  15     2260.74     2507.16    126.35 o
   1   5  15     5645.99     5346.68   1014.80 o
   2   5  15     6504.74     5397.03   1682.08 o
   3   5  15     3238.42     2880.04    190.91 o
   4   5  15      178.09      197.96     40.04 o
   5   5  15       13.32       35.36     21.08 o
   6   5  15      251.96      295.70     63.95 o
   7   5  15     1239.48     1186.81    109.53 o
   8   5  15     1217.68     1166.99     92.75 o
 -10   6  15       58.81       92.36     29.77 o
  -9   6  15       81.06       54.24     21.66 o
  -8   6  15      248.34      274.93     59.51 o
  -7   6  15      776.41      678.68     67.08 o
  -6   6  15     1138.22      852.75     77.95 o
  -5   6  15      361.92      309.40     43.05 o
  -4   6  15        1.84       -6.11     16.45 o
  -3   6  15      987.11      897.39     63.58 o
  -2   6  15      288.77      235.90     36.61 o
  -1   6  15     1313.96      814.34    150.20 o
   0   6  15     1323.11     1212.93    251.27 o
   1   6  15      505.16      558.77     65.35 o
   2   6  15        0.71       17.42     15.88 o
   3   6  15      304.84      299.69     44.94 o
   4   6  15      443.15      478.21     75.81 o
   5   6  15      541.94      575.22     76.76 o
   6   6  15      128.06      153.55     33.50 o
   7   6  15        6.34        4.53     10.58 o
  -8   7  15        0.98        3.89      9.84 o
  -7   7  15        9.14       19.38     13.71 o
  -6   7  15       22.33       45.91     16.52 o
  -5   7  15       48.68        8.68      8.26 o
  -4   7  15      144.35      125.62     41.33 o
  -3   7  15        3.85        7.54     12.12 o
  -2   7  15       35.23       13.97     21.38 o
  -1   7  15       44.76       41.47     11.90 o
   0   7  15       96.58       80.58     22.52 o
   1   7  15        3.84       -3.66     13.62 o
   2   7  15       50.20       57.97     18.89 o
   3   7  15       10.70       17.00     13.42 o
   4   7  15       56.56       58.14     18.26 o
   5   7  15       48.27       34.54     15.02 o
  -6   8  15      485.34      367.41     48.90 o
  -5   8  15      349.34      292.08     46.84 o
  -4   8  15      122.41       81.74     24.60 o
  -3   8  15       27.44       20.10     20.63 o
  -2   8  15      204.82      115.18     19.58 o
  -1   8  15      392.41      384.88     68.84 o
   0   8  15      346.51      363.53     66.60 o
   1   8  15      203.60      248.59     52.15 o
   2   8  15        7.53        9.83      9.63 o
 -12   0  16      155.31       97.93     34.69 o
 -11   0  16      906.95      847.95    107.48 o
 -10   0  16     4531.87     4443.76    263.62 o
  -9   0  16     3452.34     3227.72    227.08 o
  -8   0  16     2517.72     2326.80    130.16 o
  -7   0  16       26.28       14.32     27.23 o
  -6   0  16     3673.94     3207.98    175.58 o
  -5   0  16     3053.46     2433.40    238.52 o
  -4   0  16     8637.65     6922.86    277.08 o
  -3   0  16     9108.86     8610.51    423.97 o
  -2   0  16     6310.30     6421.88    363.32 o
  -1   0  16      455.60      491.41     97.93 o
   0   0  16     7701.85     9014.31    452.59 o
   1   0  16     7550.05     9503.02    491.21 o
   2   0  16     4840.61     6100.76    409.21 o
   3   0  16     4921.00     5441.67    576.88 o
   4   0  16      371.33      326.01     65.49 o
   5   0  16      892.25      764.25    104.40 o
   6   0  16     4743.05     4624.49    270.64 o
   7   0  16     5570.96     5458.91    292.33 o
   8   0  16      898.02      859.36    105.48 o
   9   0  16      497.54      583.77     79.84 o
  10   0  16        9.48      -16.73     16.73 o
 -13   1  16     1512.49     1518.73    109.36 o
 -12   1  16     1923.80     1592.26     90.62 o
 -11   1  16      852.30      650.41    169.02 o
 -10   1  16        3.32       -1.47     13.94 o
  -9   1  16      787.30      729.01     73.24 o
  -8   1  16     4878.93     4570.49    153.24 o
  -7   1  16     7039.74     6150.56    132.20 o
  -6   1  16     6937.11     5978.58    266.52 o
  -5   1  16     1304.78     1171.09     53.24 o
  -4   1  16      267.16      226.97     40.11 o
  -3   1  16     1559.03     1416.99    116.43 o
  -2   1  16    10531.04    10593.72    514.98 o
  -1   1  16    11966.76    13296.01    663.67 o
   0   1  16     1834.21     1939.01    144.03 o
   1   1  16      556.97      723.44    122.05 o
   2   1  16     1232.40     1410.41     74.74 o
   3   1  16     4620.46     4808.05    141.02 o
   4   1  16     7552.20     7693.26    165.23 o
   5   1  16     5547.45     5372.44    140.18 o
   6   1  16      193.76      195.23     32.08 o
   7   1  16      310.16      307.55     39.91 o
   8   1  16     1389.42     1348.81     92.64 o
   9   1  16     2326.99     2325.91    109.57 o
  10   1  16     1666.42     1816.15     79.05 o
 -12   2  16      277.64      293.00     55.29 o
 -11   2  16      845.40      792.90    103.38 o
 -10   2  16     1311.18     1202.13     89.57 o
  -9   2  16     2186.37     1966.94    199.37 o
  -8   2  16      151.35      148.24     25.30 o
  -7   2  16       20.42       38.66     19.04 o
  -6   2  16     1034.78      917.73     52.80 o
  -5   2  16     3575.04     2910.04     97.43 o
  -4   2  16     6797.09     6134.97    170.74 o
  -3   2  16     3019.81     3379.12    286.30 o
  -2   2  16      665.32      784.30    136.65 o
  -1   2  16      848.31     1020.25    155.42 o
   0   2  16      641.85      767.76    146.00 o
   1   2  16     4518.45     5084.58    203.99 o
   2   2  16     4743.06     5189.58    145.38 o
   3   2  16      157.32      129.54     21.15 o
   4   2  16      815.28      872.05     53.39 o
   5   2  16     1533.93     1417.32     70.47 o
   6   2  16     1755.28     1626.94     75.36 o
   7   2  16     2994.92     2824.09     96.37 o
   8   2  16     1469.72     1417.46     89.16 o
   9   2  16      197.59      230.52     30.57 o
 -12   3  16       80.25       78.42     23.23 o
 -11   3  16      123.99      116.33     25.53 o
 -10   3  16        0.60       22.72     18.76 o
  -9   3  16       22.19      -22.17     30.53 o
  -8   3  16       34.03      -15.47     20.42 o
  -7   3  16       41.26       52.34     17.15 o
  -6   3  16       65.04       51.21     11.08 o
  -5   3  16      318.32      290.74     40.25 o
  -4   3  16       89.31       67.13     32.19 o
  -3   3  16      202.07      194.81     28.60 o
  -2   3  16       73.15       74.13     15.23 o
  -1   3  16       43.00       62.79     16.55 o
   0   3  16      268.99      328.28     39.59 o
   1   3  16      400.96      356.19     46.07 o
   2   3  16        6.93      -17.14     28.71 o
   3   3  16       37.02       44.79     15.67 o
   4   3  16       96.97       84.14     24.15 o
   5   3  16      176.06      144.87     33.77 o
   6   3  16      229.87      205.38     35.93 o
   7   3  16       40.97       38.27     17.17 o
   8   3  16       31.76       18.40      9.38 o
 -11   4  16       46.14       33.76     11.19 o
 -10   4  16      155.47      105.01     23.70 o
  -9   4  16      509.23      452.98     54.22 o
  -8   4  16       63.07       50.91     15.45 o
  -7   4  16       95.48       79.35     28.54 o
  -6   4  16      169.03      139.33     24.12 o
  -5   4  16       85.39       71.36     17.66 o
  -4   4  16       93.68      120.36     36.44 o
  -3   4  16     1615.21     1454.37    128.90 o
  -2   4  16       51.10       49.29     16.91 o
  -1   4  16      840.55      831.30     59.04 o
   0   4  16      852.82      839.51     52.28 o
   1   4  16      878.83      905.20     63.41 o
   2   4  16      930.77      828.95    114.90 o
   3   4  16      780.04      688.32     99.32 o
   4   4  16      465.45      389.79     74.46 o
   5   4  16       15.82       39.19     37.44 o
   6   4  16       34.26       31.10     18.87 o
   7   4  16      206.06      206.75     50.39 o
   8   4  16       94.42      118.64     32.59 o
 -10   5  16        3.30        4.23     13.12 o
  -9   5  16      173.86      195.19     50.44 o
  -8   5  16      669.74      553.52     59.24 o
  -7   5  16     1351.19     1228.73     94.08 o
  -6   5  16     1016.68     1038.02     87.25 o
  -5   5  16      932.70      846.03     61.45 o
  -4   5  16       22.89       15.70     19.31 o
  -3   5  16      480.20      489.96     75.51 o
  -2   5  16     2014.22     1946.59    119.50 o
  -1   5  16     3880.65     4005.61    608.56 o
   0   5  16     1562.10     1783.79    106.23 o
   1   5  16      174.14      194.56     35.61 o
   2   5  16       37.00       20.85     17.62 o
   3   5  16      176.71      190.58     48.80 o
   4   5  16     1103.26     1072.04    119.84 o
   5   5  16     1564.99     1492.62    137.06 o
   6   5  16      506.84      504.56     75.19 o
   7   5  16        0.45       13.00     17.11 o
  -9   6  16     1267.83     1191.66    106.92 o
  -8   6  16     1197.38     1067.10    111.18 o
  -7   6  16       60.97       38.20     17.09 o
  -6   6  16     1152.90      919.63    113.58 o
  -5   6  16     4044.05     3301.59    154.59 o
  -4   6  16     6657.32     5464.40    533.45 o
  -3   6  16     1391.58     1376.00     95.21 o
  -2   6  16       74.29       70.05     18.86 o
  -1   6  16       61.88       55.45     19.92 o
   0   6  16      948.47      873.68    129.61 o
   1   6  16     3453.51     3367.67    473.64 o
   2   6  16     4248.03     4911.34    172.73 o
   3   6  16      777.86      849.49     58.15 o
   4   6  16      123.72      103.11     30.39 o
   5   6  16      438.92      466.34     66.68 o
   6   6  16     1403.65     1562.94    109.91 o
  -7   7  16     1692.24     1265.92    100.79 o
  -6   7  16     2104.48     1418.08    189.90 o
  -5   7  16      331.48      203.89     79.48 o
  -4   7  16      364.96      233.01     52.72 o
  -3   7  16     2626.56     1593.26    138.73 o
  -2   7  16     4719.95     3540.76   1436.57 o
  -1   7  16     2549.40     2481.96    115.98 o
   0   7  16     1656.07     1573.01     92.64 o
   1   7  16      301.85      270.00     53.79 o
   2   7  16      297.57      247.67     67.09 o
   3   7  16     2130.55     2294.97    107.85 o
   4   7  16     2897.06     3108.21    149.12 o
  -5   8  16     1056.83      859.95     74.91 o
  -4   8  16     1788.62     1405.70     96.88 o
  -3   8  16     1345.25      989.44    104.54 o
  -2   8  16      543.51      314.27     43.87 o
   0   8  16      606.56      724.59     88.15 o
   1   8  16     1277.04     1482.61    119.32 o
 -12   1  17      273.34      224.79     33.40 o
 -11   1  17      338.29      177.30     68.14 o
 -10   1  17      382.92      378.86     52.59 o
  -9   1  17      431.13      395.74     53.34 o
  -8   1  17      171.06      147.45     22.02 o
  -7   1  17      104.77       89.66     14.42 o
  -6   1  17      780.39      667.66     43.80 o
  -5   1  17     1250.26     1083.11     52.31 o
  -4   1  17     1843.21     1730.74     64.93 o
  -3   1  17      265.17      324.53     55.12 o
  -2   1  17       22.96       31.83     19.52 o
  -1   1  17      538.66      619.34     79.83 o
   0   1  17     1657.86     1671.10    138.77 o
   1   1  17     1089.64     1271.33     59.10 o
   2   1  17      965.61     1070.52     60.04 o
   3   1  17      411.54      494.92     44.64 o
   4   1  17      149.43      163.71     26.56 o
   5   1  17      765.42      755.59     57.53 o
   6   1  17     2000.03     1930.34    118.67 o
   7   1  17      535.59      539.54     58.84 o
   8   1  17      105.09       92.60     23.79 o
   9   1  17      168.90      200.03     29.08 o
 -12   2  17      638.71      652.63     78.11 o
 -11   2  17       63.38      140.72     45.59 o
 -10   2  17      155.95      150.98     31.69 o
  -9   2  17      448.02      347.68     50.66 o
  -8   2  17     3182.59     2944.48    121.92 o
  -7   2  17     5950.03     5375.27    206.37 o
  -6   2  17     1515.71     1362.29     65.51 o
  -5   2  17      415.19      375.39     40.29 o
  -4   2  17     3528.11     3247.40    121.01 o
  -3   2  17     8954.91     9028.20    211.32 o
  -2   2  17     9611.02    10439.68    245.68 o
  -1   2  17     4035.08     4762.23    146.71 o
   0   2  17     1012.10     1234.98     54.48 o
   1   2  17       77.28       68.75     13.75 o
   2   2  17     1532.56     1659.38     81.55 o
   3   2  17     4386.59     4362.48    138.68 o
   4   2  17     6286.98     6200.98    249.81 o
   5   2  17      550.79      511.89     47.20 o
   6   2  17      105.95       85.57     19.02 o
   7   2  17      225.31      229.45     29.04 o
   8   2  17      397.40      353.22     42.08 o
   9   2  17     1126.51     1064.90     60.87 o
 -12   3  17      776.17      845.94     81.35 o
 -11   3  17     2106.82     1863.94     97.36 o
 -10   3  17     2592.59     2275.39    118.81 o
  -9   3  17     2627.29     2355.85    184.23 o
  -8   3  17      136.94      140.19     34.76 o
  -7   3  17      916.06      897.09     79.46 o
  -6   3  17     3505.64     3184.15     92.65 o
  -5   3  17     6951.98     5458.63    184.69 o
  -4   3  17     6176.50     6164.25    277.59 o
  -3   3  17     2317.08     2263.53    117.30 o
  -2   3  17      226.94      265.40     68.95 o
  -1   3  17     3708.27     3874.19    151.55 o
   0   3  17     8908.32     9489.85    181.83 o
   1   3  17     7492.73     7786.51    331.02 o
   2   3  17     5452.47     5991.88    355.24 o
   3   3  17      560.36      564.10     73.61 o
   4   3  17      642.17      705.02     67.68 o
   5   3  17     3206.81     3460.08    187.93 o
   6   3  17     4138.02     3892.81    154.01 o
   7   3  17     2169.91     2160.73    104.92 o
   8   3  17      989.12     1050.92     90.08 o
 -11   4  17      256.99      203.86     39.29 o
 -10   4  17      101.44      106.01     25.21 o
  -9   4  17     2535.57     2208.20    118.41 o
  -8   4  17     2783.23     2552.18    129.89 o
  -7   4  17     2990.49     3001.54    149.61 o
  -6   4  17     1343.54      842.99     84.36 o
  -5   4  17       19.02       28.18     11.11 o
  -4   4  17     1588.68     1456.44    133.18 o
  -3   4  17     2840.87     2826.98    155.02 o
  -2   4  17     7793.08     8027.26    198.49 o
  -1   4  17     5847.32     6063.65    209.26 o
   0   4  17     2384.93     2464.47    102.18 o
   1   4  17       33.18       45.11     31.13 o
   2   4  17     3810.38     3879.92    192.08 o
   3   4  17     4931.01     5042.60    276.16 o
   4   4  17     4015.56     3924.60    240.42 o
   5   4  17     2341.61     2558.09    188.28 o
   6   4  17      785.70      792.64     94.42 o
   7   4  17      148.72      120.26     34.17 o
   8   4  17     1557.86     1491.11    100.04 o
 -10   5  17     1716.38     1564.67    120.31 o
  -9   5  17      279.10      256.51     54.43 o
  -8   5  17       10.21       10.95     17.15 o
  -7   5  17      215.87      196.21     35.01 o
  -6   5  17     1827.96     1499.90    103.85 o
  -5   5  17     4348.17     3415.40    162.12 o
  -4   5  17     3497.85     2787.79    144.33 o
  -3   5  17      100.96      119.81     42.62 o
  -2   5  17      509.49      494.88     58.08 o
  -1   5  17      771.84      710.50     71.67 o
   0   5  17     4258.74     4087.11    347.82 o
   1   5  17     4696.96     4979.24    195.43 o
   2   5  17     3463.30     3381.19    154.48 o
   3   5  17      217.40      263.74     58.78 o
   4   5  17       93.55       60.55     15.77 o
   5   5  17      262.43      286.10     56.65 o
   6   5  17     1139.38     1211.00    110.60 o
   7   5  17     1002.35      974.59     83.55 o
  -9   6  17       67.21       61.57     22.20 o
  -8   6  17      770.92      582.06     79.25 o
  -7   6  17      540.81      401.96     48.96 o
  -6   6  17       72.03       13.76     23.72 o
  -5   6  17      156.18       87.47     41.59 o
  -4   6  17      122.18      136.10     39.03 o
  -3   6  17      394.95      385.09     49.78 o
  -2   6  17     1172.18     1212.63     88.75 o
  -1   6  17      236.61      200.90     40.94 o
   0   6  17       13.58       -4.74     12.43 o
   1   6  17      145.21      111.34     44.82 o
   2   6  17      343.01      316.19     34.57 o
   3   6  17      715.52      740.83     51.07 o
   4   6  17      947.47      950.29     67.07 o
   5   6  17       44.64       31.89     10.83 o
   6   6  17        4.58      -17.71     18.16 o
  -7   7  17        0.47       -4.65     11.42 o
  -6   7  17       36.66       30.67     16.47 o
  -5   7  17      137.06      125.36     37.83 o
  -4   7  17       33.00       44.96     25.46 o
  -3   7  17        1.25       -1.84     11.28 o
  -2   7  17        2.00        4.62     15.56 o
  -1   7  17       73.36       23.92     13.17 o
   0   7  17      117.50      160.33     28.98 o
   1   7  17       27.26       27.04      9.71 o
   2   7  17        3.17       10.82     12.31 o
   3   7  17        8.91       38.36     20.75 o
   4   7  17      202.50      219.56     35.39 o
  -4   8  17       15.26       30.64     14.11 o
  -3   8  17       73.70       63.56     12.96 o
 -12   0  18      690.10      583.29     72.05 o
 -11   0  18     2121.84     1829.35    151.50 o
 -10   0  18     2106.20     1927.08    168.37 o
  -9   0  18      405.45      346.75     75.76 o
  -8   0  18      163.83      162.99     34.23 o
  -7   0  18     5408.52     4872.27    184.19 o
  -6   0  18     9830.65     8519.85    243.72 o
  -5   0  18     4297.32     3754.82    219.63 o
  -4   0  18     3356.96     3104.58     92.44 o
  -3   0  18     1192.50     1252.62    164.27 o
  -2   0  18      207.67      339.86     87.93 o
  -1   0  18     5815.44     6680.18    389.62 o
   0   0  18     9236.85    11096.23    309.20 o
   1   0  18     3423.14     4072.21    183.05 o
   2   0  18     1053.98     1089.51    116.51 o
   3   0  18       13.98      -12.76     20.77 o
   4   0  18     2576.19     2719.83    199.73 o
   5   0  18     3636.74     3730.13    236.40 o
   6   0  18     5969.16     6102.33    305.09 o
   7   0  18     2381.58     2460.44    178.89 o
   8   0  18       49.75       54.12     33.52 o
   9   0  18      384.99      345.94     51.35 o
 -12   1  18      272.78      220.17     51.79 o
 -11   1  18       12.57        0.92     12.79 o
 -10   1  18      602.12      567.66     63.58 o
  -9   1  18     4735.92     4567.20    192.20 o
  -8   1  18     7250.83     6391.52    155.07 o
  -7   1  18     5113.58     4472.69    112.89 o
  -6   1  18      663.65      531.70     39.76 o
  -5   1  18      265.48      267.39     30.47 o
  -4   1  18     1326.99     1353.90     61.45 o
  -3   1  18     5635.09     5442.65    155.34 o
  -2   1  18     6575.62     7061.90    202.05 o
  -1   1  18     1587.75     1727.93     96.19 o
   0   1  18      258.27      293.56     26.89 o
   1   1  18     2488.39     3183.87    138.53 o
   2   1  18     4348.84     4799.90    141.97 o
   3   1  18     5660.85     5855.22    246.13 o
   4   1  18     4096.42     4331.06    141.03 o
   5   1  18      303.89      332.14     38.63 o
   6   1  18      228.13      234.61     41.50 o
   7   1  18     1062.14     1087.64     81.70 o
   8   1  18     2162.34     2154.66    105.48 o
   9   1  18     1304.91     1379.40     70.54 o
 -12   2  18      933.76     1004.59     94.77 o
 -11   2  18     1938.66     1797.45    146.70 o
 -10   2  18     1375.28     1173.04     85.36 o
  -9   2  18      826.82      711.66     61.04 o
  -8   2  18        9.86        5.86     19.97 o
  -7   2  18     1232.49     1027.77     88.92 o
  -6   2  18     2474.67     2056.80     87.99 o
  -5   2  18     6724.94     5553.65    191.51 o
  -4   2  18     1200.14     1208.02     59.04 o
  -3   2  18      921.71      813.05     67.52 o
  -2   2  18       71.57       82.65     22.63 o
  -1   2  18     1440.27     1593.92     93.58 o
   0   2  18     3444.34     3790.54    161.88 o
   1   2  18     3225.48     3578.91    134.24 o
   2   2  18      130.35      170.89     26.65 o
   3   2  18     1172.19     1197.03     71.73 o
   4   2  18      496.41      486.09     45.89 o
   5   2  18     1433.07     1382.68     76.49 o
   6   2  18     1851.64     1797.98     85.36 o
   7   2  18      342.75      348.90     34.67 o
   8   2  18      278.90      260.52     33.01 o
 -11   3  18       41.97       35.99     12.65 o
 -10   3  18      215.55      174.47     32.38 o
  -9   3  18      108.29      137.89     51.57 o
  -8   3  18       27.39       59.01     32.90 o
  -7   3  18       39.31       37.24     16.10 o
  -6   3  18      170.44      173.87     21.49 o
  -5   3  18      116.30       80.09     17.38 o
  -4   3  18      313.26      287.77     37.95 o
  -3   3  18      997.51     1003.72     78.76 o
  -2   3  18       35.50       80.49     23.01 o
  -1   3  18      238.62      235.82     62.69 o
   0   3  18      350.65      374.26     47.24 o
   1   3  18       26.72       53.96     26.21 o
   2   3  18      378.68      335.07     44.82 o
   3   3  18      170.73      149.59     29.75 o
   4   3  18       31.04        4.11     19.27 o
   5   3  18      144.93      146.32     27.56 o
   6   3  18        6.18        0.31     22.44 o
   7   3  18      138.48      132.16     21.83 o
   8   3  18      274.10      267.17     40.64 o
 -10   4  18       52.80       37.64     16.11 o
  -9   4  18      385.49      322.98     42.38 o
  -8   4  18        7.27       -8.86     13.48 o
  -7   4  18      929.59      773.55     74.21 o
  -6   4  18      780.31      664.60     56.07 o
  -5   4  18      310.94      238.27     54.99 o
  -4   4  18       74.71       41.78     19.36 o
  -3   4  18      724.05      698.10     92.61 o
  -2   4  18      372.49      299.07     64.57 o
  -1   4  18     1500.66     1339.52    323.24 o
   0   4  18     1489.58     1305.96    123.45 o
   1   4  18      883.73      823.23    107.11 o
   2   4  18      305.53      289.86     68.55 o
   3   4  18       10.58        6.96     21.18 o
   4   4  18       61.49       95.52     39.31 o
   5   4  18       73.86       71.36     31.92 o
   6   4  18      114.13       74.99     22.69 o
   7   4  18       52.23       38.43     17.42 o
 -10   5  18      238.07      231.97     42.40 o
  -9   5  18     1189.00     1131.19    111.66 o
  -8   5  18      705.95      622.48     59.97 o
  -7   5  18      331.27      292.83     41.73 o
  -6   5  18       24.50       20.04     44.73 o
  -5   5  18       46.39       22.59     14.59 o
  -4   5  18      970.81      858.14     60.98 o
  -3   5  18     3952.10     3847.00    217.03 o
  -2   5  18      919.51      926.61    105.61 o
  -1   5  18      754.90      791.55     57.59 o
   0   5  18       33.71        9.32     21.96 o
   1   5  18     1018.83     1071.02     85.92 o
   2   5  18     2244.13     2395.47    144.25 o
   3   5  18     2205.29     2257.49    169.46 o
   4   5  18     1187.35     1432.42    128.58 o
   5   5  18      122.93      133.05     32.88 o
   6   5  18       16.93        7.78     15.86 o
   7   5  18      372.22      421.95     34.32 o
  -9   6  18       54.28       49.21     14.57 o
  -8   6  18       13.78      -10.50     18.52 o
  -7   6  18      594.83      576.81     55.34 o
  -6   6  18     2131.85     1856.49    154.61 o
  -5   6  18     3186.10     2933.05    210.21 o
  -4   6  18     1069.46      963.21    104.67 o
  -3   6  18       67.42       60.41     19.40 o
  -2   6  18      951.38      910.85    215.75 o
  -1   6  18     1566.42     1698.75    103.49 o
   0   6  18     3226.79     3476.37    149.67 o
   1   6  18     2959.84     3367.60    143.44 o
   2   6  18      414.96      494.67     68.80 o
   3   6  18      166.63      193.57     43.15 o
   4   6  18      786.22      778.16     56.65 o
   5   6  18     1203.48     1182.64     89.93 o
  -6   7  18      344.48      302.42     49.64 o
  -5   7  18      244.56      215.99     45.63 o
  -4   7  18     1943.47     1672.25    131.54 o
  -3   7  18     2684.55     2406.51    250.73 o
  -2   7  18     2860.43     2471.84    402.09 o
  -1   7  18     1334.37     1143.82    299.97 o
   0   7  18      202.96      243.80     41.34 o
   1   7  18      219.12      266.69     43.97 o
   2   7  18     1564.10     1658.91    104.90 o
   3   7  18     1904.89     2141.66    112.47 o
 -12   1  19      466.24      384.04     39.97 o
 -11   1  19      207.09      154.70     29.97 o
 -10   1  19      144.91      136.93     31.00 o
  -9   1  19       21.64       20.32     12.55 o
  -8   1  19       38.13       35.61     14.19 o
  -7   1  19      118.66       98.85     19.82 o
  -6   1  19      278.65      248.56     33.50 o
  -5   1  19      391.88      360.39     38.20 o
  -4   1  19       81.11       76.24     14.31 o
  -3   1  19      167.17      154.68     28.80 o
  -2   1  19     1526.64     1487.62     85.69 o
  -1   1  19     1497.32     1561.67     71.42 o
   0   1  19      902.76     1030.41     86.48 o
   1   1  19      841.57      929.69     75.55 o
   2   1  19      121.37      162.12     30.32 o
   3   1  19       27.44       41.49     36.58 o
   4   1  19      772.48      706.74     55.17 o
   5   1  19     3401.98     3682.56    125.90 o
   6   1  19      209.09      216.63     38.88 o
   7   1  19       23.02       15.76     14.36 o
   8   1  19       15.39        8.63     17.82 o
 -12   2  19        9.25       19.81     11.60 o
 -11   2  19      349.68      313.56     58.56 o
 -10   2  19     1173.09      995.13     76.61 o
  -9   2  19     2886.42     2509.44    108.78 o
  -8   2  19     3650.16     3178.08    126.91 o
  -7   2  19      438.31      328.80     48.75 o
  -6   2  19      724.47      631.79     65.59 o
  -5   2  19     1451.67     1483.48     78.25 o
  -4   2  19     2646.83     2781.48    105.98 o
  -3   2  19     9475.04    10139.32    257.23 o
  -2   2  19     6293.45     6886.58    205.10 o
  -1   2  19      960.78      975.53     72.77 o
   0   2  19      214.31      202.43     33.66 o
   1   2  19     2238.43     2442.53    138.72 o
   2   2  19     2188.58     2370.71    103.09 o
   3   2  19     3210.18     3342.62    120.81 o
   4   2  19      458.53      419.34     42.40 o
   5   2  19       10.30       -1.25     14.20 o
   6   2  19      419.35      430.21     39.01 o
   7   2  19     1693.99     1514.35    255.13 o
   8   2  19     1398.51     1416.68     70.33 o
 -11   3  19     2591.66     2987.68    165.43 o
 -10   3  19      823.75      800.91     65.00 o
  -9   3  19        5.29      -21.97     21.97 o
  -8   3  19      772.54      767.36     74.33 o
  -7   3  19     4784.82     4150.65    191.11 o
  -6   3  19     5057.92     4564.09    146.62 o
  -5   3  19     4589.32     3752.96    154.36 o
  -4   3  19      314.58      301.46     40.03 o
  -3   3  19     1076.88     1172.61     66.99 o
  -2   3  19     2168.19     2209.57    116.41 o
  -1   3  19    11597.15    11789.17    286.09 o
   0   3  19    10490.12    11285.26    351.38 o
   1   3  19     4023.63     4394.23    180.87 o
   2   3  19      126.63      142.12     28.99 o
   3   3  19      658.15      768.09     68.55 o
   4   3  19     2445.58     2684.67    164.81 o
   5   3  19     3685.64     3798.58    147.18 o
   6   3  19     2330.15     2377.51    106.72 o
   7   3  19      428.14      471.47     59.56 o
 -10   4  19     1082.58     1202.24    105.02 o
  -9   4  19     2618.99     2518.97    176.59 o
  -8   4  19     1199.91     1024.86    115.69 o
  -7   4  19      363.69      388.21     53.00 o
  -6   4  19       17.44       28.55     15.63 o
  -5   4  19     1862.61     1970.85    115.58 o
  -4   4  19     3634.19     4061.11    227.30 o
  -3   4  19     6634.92     7290.60    307.37 o
  -2   4  19     2594.91     2780.59    132.88 o
  -1   4  19       53.52       57.80     12.74 o
   0   4  19      799.91      620.12     99.91 o
   1   4  19     3118.82     2731.44    380.17 o
   2   4  19     5032.96     5368.92    190.85 o
   3   4  19     3259.33     3307.34    212.85 o
   4   4  19      699.41      817.60     99.08 o
   5   4  19       32.45       11.83     17.62 o
   6   4  19      539.40      551.60     70.56 o
   7   4  19     1851.15     1704.42     89.19 o
  -9   5  19       98.78       87.93     29.00 o
  -8   5  19      676.59      617.17     64.09 o
  -7   5  19      823.37      825.61     69.87 o
  -6   5  19     2518.38     2369.66    127.62 o
  -5   5  19     2384.89     2212.35     98.39 o
  -4   5  19      242.80      204.75     29.05 o
  -3   5  19      206.80      190.44     43.75 o
  -2   5  19     1389.93     1412.62    128.87 o
  -1   5  19     2427.77     2646.70    183.89 o
   0   5  19     1719.96     1789.29    146.30 o
   1   5  19      851.87      863.05     67.62 o
   2   5  19        9.75      -17.42     24.13 o
   3   5  19      125.68      111.24     24.41 o
   4   5  19      527.88      584.29     53.96 o
   5   5  19     1120.83     1098.65     69.05 o
   6   5  19      723.87      690.26     66.56 o
  -8   6  19      362.74      329.70     53.24 o
  -7   6  19      105.12       80.24     21.81 o
  -6   6  19      120.06      135.91     43.82 o
  -5   6  19      254.20      193.77     51.18 o
  -4   6  19      905.52      895.69     93.05 o
  -3   6  19      902.65      882.20    135.57 o
  -2   6  19      287.43      246.32     35.49 o
  -1   6  19      131.20      131.92     27.12 o
   0   6  19       58.00       72.19     20.89 o
   1   6  19      497.95      457.96    106.82 o
   2   6  19      669.47      740.60     82.09 o
   3   6  19     1170.42     1159.98     97.46 o
   4   6  19      179.16      161.81     35.33 o
   5   6  19       53.91       40.06     16.40 o
  -6   7  19       10.46       15.35     18.41 o
  -5   7  19       67.08       84.20     26.63 o
  -4   7  19       50.84       27.79     19.36 o
  -3   7  19        3.29       -4.64      8.19 o
  -2   7  19       13.31       10.80     13.72 o
  -1   7  19       34.25       29.18     10.75 o
   0   7  19        0.53       -8.14     16.51 o
   1   7  19        8.91       -5.29     17.32 o
   2   7  19       25.20       22.68      9.67 o
 -12   0  20     2038.16     2093.64    125.31 o
 -11   0  20     1507.77     1406.37    123.48 o
 -10   0  20      118.28       95.39     40.62 o
  -9   0  20      587.73      586.06     96.81 o
  -8   0  20     3184.24     2838.74    143.33 o
  -7   0  20     5539.23     5303.26    196.22 o
  -6   0  20     9942.47     9827.49    269.63 o
  -5   0  20     6017.35     6146.14    300.46 o
  -4   0  20     4055.80     4223.06    240.05 o
  -3   0  20      711.26      738.12     89.21 o
  -2   0  20     8191.05     8710.17    320.28 o
  -1   0  20     8771.22     9416.69    334.29 o
   0   0  20     2593.35     2912.21    195.57 o
   1   0  20      129.98      155.08     46.10 o
   2   0  20      125.36      127.33     40.82 o
   3   0  20     2835.31     3083.78    207.73 o
   4   0  20     5316.53     5671.71    289.82 o
   5   0  20     5498.92     5757.93    288.01 o
   6   0  20     1989.27     2013.32    159.07 o
   7   0  20       21.12       39.30     25.20 o
   8   0  20      726.52      786.09     76.40 o
 -12   1  20      174.60      174.17     37.14 o
 -11   1  20      873.42      860.16     90.43 o
 -10   1  20     2049.70     1843.53    109.90 o
  -9   1  20     3137.62     2968.59    149.63 o
  -8   1  20     2180.51     1975.71     99.81 o
  -7   1  20       56.24       60.24     12.67 o
  -6   1  20     1090.52     1034.95     68.41 o
  -5   1  20     3542.68     3504.40    124.32 o
  -4   1  20     6173.30     6304.12    143.54 o
  -3   1  20     5318.55     5540.23    178.30 o
  -2   1  20     2146.28     2052.45     97.30 o
  -1   1  20      309.71      293.73     30.97 o
   0   1  20     2889.94     3273.86    148.29 o
   1   1  20     5974.73     7009.31    219.39 o
   2   1  20     5547.73     6198.17    207.91 o
   3   1  20     3130.18     3519.90    156.29 o
   4   1  20      317.18      303.58     48.87 o
   5   1  20      102.33      102.53     27.16 o
   6   1  20      693.87      652.62     60.97 o
   7   1  20     1957.54     1912.59     97.37 o
   8   1  20     1074.68     1123.93     62.89 o
 -11   2  20      468.98      493.67     69.99 o
 -10   2  20       27.42       24.38     13.96 o
  -9   2  20      181.92      185.41     27.52 o
  -8   2  20      935.16      940.24     67.87 o
  -7   2  20     2399.69     2368.63    135.42 o
  -6   2  20     2207.89     2030.11    118.20 o
  -5   2  20      422.04      490.85     50.85 o
  -4   2  20      505.32      550.94     47.41 o
  -3   2  20      350.94      396.55     79.29 o
  -2   2  20     1054.60     1055.41     76.62 o
  -1   2  20     2860.34     2885.10    128.26 o
   0   2  20     2344.93     2377.57    116.72 o
   1   2  20      334.01      305.87     33.92 o
   2   2  20      405.63      389.39     38.40 o
   3   2  20      669.33      706.06     80.56 o
   4   2  20     1100.60     1116.43     68.63 o
   5   2  20     2180.25     2273.82     92.51 o
   6   2  20      333.64      325.54     40.22 o
   7   2  20       76.04      124.73     38.25 o
 -11   3  20      258.49      267.32     45.30 o
 -10   3  20      705.04      767.73     61.28 o
  -9   3  20      345.09      327.14     61.67 o
  -8   3  20      156.38      191.39     35.97 o
  -7   3  20      221.03      155.60     31.79 o
  -6   3  20      172.70      162.41     20.19 o
  -5   3  20       54.29       64.81     15.99 o
  -4   3  20     1194.42     1132.23     80.65 o
  -3   3  20      201.61      253.56     31.60 o
  -2   3  20      343.63      347.16     46.03 o
  -1   3  20      226.37      233.20     38.25 o
   0   3  20      301.98      394.53     49.06 o
   1   3  20       34.26       20.78     16.92 o
   2   3  20      312.82      316.09     40.26 o
   3   3  20      314.06      301.37     42.36 o
   4   3  20       60.68       49.52     25.81 o
   5   3  20       97.08       77.58     29.52 o
   6   3  20      260.83      281.60     46.29 o
   7   3  20      137.98      125.44     26.88 o
 -10   4  20       18.48       66.25     27.57 o
  -9   4  20       14.06      -12.42     15.00 o
  -8   4  20       39.91       51.19     28.05 o
  -7   4  20      249.17      266.64     42.67 o
  -6   4  20      198.60      207.64     29.45 o
  -5   4  20       57.82       36.44     14.27 o
  -4   4  20       16.30       20.71     23.38 o
  -3   4  20       28.05       48.19     30.21 o
  -2   4  20       52.65       28.87     17.28 o
  -1   4  20      383.27      327.33     66.41 o
   0   4  20      103.00      111.30     28.93 o
   1   4  20       60.37       39.21     14.26 o
   2   4  20      194.27      219.66     35.58 o
   3   4  20      223.04      249.70     29.92 o
   4   4  20      195.60      155.88     21.89 o
   5   4  20      274.78      308.94     37.07 o
   6   4  20      147.28      130.67     20.87 o
  -9   5  20      608.22      630.63     72.73 o
  -8   5  20      486.77      548.57     50.99 o
  -7   5  20       21.76       25.07      9.99 o
  -6   5  20       80.09       82.69     24.89 o
  -5   5  20      873.63      823.73     58.16 o
  -4   5  20     2509.12     2624.93    105.86 o
  -3   5  20     1413.28     1451.43    126.66 o
  -2   5  20       85.48       97.73     33.60 o
  -1   5  20        1.16       -1.81     13.36 o
   0   5  20      396.74      414.75     46.61 o
   1   5  20      957.90      961.68     68.17 o
   2   5  20     1360.59     1430.57     81.13 o
   3   5  20     1016.77     1047.28     97.80 o
   4   5  20       28.51       54.21     21.92 o
   5   5  20       80.54       74.53     24.34 o
  -8   6  20      785.31      867.00     78.66 o
  -7   6  20     1272.48     1256.10     72.84 o
  -6   6  20     1639.78     1690.78    155.33 o
  -5   6  20      560.48      640.24     84.92 o
  -4   6  20       50.76       31.62     11.92 o
  -3   6  20     1048.42     1094.52     96.42 o
  -2   6  20     2649.81     2526.98    279.86 o
  -1   6  20     2285.03     2140.82    232.13 o
   0   6  20     1703.88     1652.02    190.79 o
   1   6  20      371.26      322.09     74.85 o
   2   6  20      113.91      125.46     30.23 o
   3   6  20      601.69      687.53     69.06 o
   4   6  20     1412.99     1454.66     91.65 o
  -5   7  20     1216.60     1374.44     99.81 o
  -4   7  20     2477.00     2428.76    139.04 o
  -3   7  20     1254.13     1225.66     63.31 o
  -2   7  20      204.89      170.93     42.46 o
  -1   7  20       22.41        6.13      9.70 o
   0   7  20      504.71      528.36     53.78 o
   1   7  20     1899.59     2097.02    106.85 o
 -11   1  21       99.25       94.87     22.64 o
 -10   1  21       14.32       12.26     27.10 o
  -9   1  21      310.81      329.45     48.33 o
  -8   1  21     1612.96     1557.37     87.82 o
  -7   1  21     1156.39     1157.58     65.11 o
  -6   1  21     1181.16     1208.99     74.94 o
  -5   1  21       43.72       33.87     14.64 o
  -4   1  21      502.58      594.79     49.05 o
  -3   1  21     3165.33     3004.07    129.63 o
  -2   1  21     8310.26     8365.99    220.09 o
  -1   1  21      894.50      925.43     54.21 o
   0   1  21      670.76      622.22     56.04 o
   1   1  21      142.79      142.52     31.30 o
   2   1  21       62.70       72.40     21.89 o
   3   1  21      567.23      579.54     63.21 o
   4   1  21     2093.86     2153.91    117.82 o
   5   1  21      391.71      424.11     50.27 o
   6   1  21       63.10       72.93     21.04 o
   7   1  21       18.10       16.02      9.72 o
 -11   2  21      948.28     1017.03     92.95 o
 -10   2  21     1464.41     1418.23    141.24 o
  -9   2  21     1517.75     1500.25     96.96 o
  -8   2  21     1187.70     1235.35     75.69 o
  -7   2  21       17.15       30.55     20.63 o
  -6   2  21     1348.46     1217.19    112.24 o
  -5   2  21     2613.11     2356.14    158.56 o
  -4   2  21     3266.68     3346.23    117.60 o
  -3   2  21      237.24      237.73     29.41 o
  -2   2  21       10.76       46.47     18.60 o
  -1   2  21      382.02      329.14     79.22 o
   0   2  21     2467.90     2601.36    120.56 o
   1   2  21     2357.67     2277.77    151.99 o
   2   2  21     2026.84     2099.19    144.81 o
   3   2  21      133.77      128.68     22.83 o
   4   2  21       44.65       24.99     15.79 o
   5   2  21      549.70      584.51     65.33 o
   6   2  21     1887.22     1935.71     92.54 o
   7   2  21     1568.38     1583.99     72.42 o
 -10   3  21        4.89        4.64     17.38 o
  -9   3  21      419.50      440.53     69.63 o
  -8   3  21     1923.22     2041.45    115.27 o
  -7   3  21     4304.83     4438.90    454.27 o
  -6   3  21     2431.17     2339.82    102.85 o
  -5   3  21      156.50      157.58     24.57 o
  -4   3  21      700.24      774.27     66.58 o
  -3   3  21     2720.81     3022.16    110.97 o
  -2   3  21     2809.45     2704.23    162.16 o
  -1   3  21     4099.86     4170.81    163.89 o
   0   3  21     3431.32     3722.73    157.16 o
   1   3  21      138.17      151.96     29.73 o
   2   3  21      782.54      853.40     68.77 o
   3   3  21     2529.37     2686.31    189.67 o
   4   3  21     2700.01     2261.67    462.56 o
   5   3  21     1022.24     1134.62    118.89 o
   6   3  21      215.23      188.49     33.87 o
 -10   4  21     1985.19     2203.52    124.00 o
  -9   4  21      989.85     1020.63     99.38 o
  -8   4  21       69.22       87.20     30.04 o
  -7   4  21      276.45      304.66     42.39 o
  -6   4  21     1940.99     2167.56    120.09 o
  -5   4  21     5679.95     6320.44    172.41 o
  -4   4  21     5302.53     5823.56    267.96 o
  -3   4  21     3714.48     3758.57    211.38 o
  -2   4  21      203.10      179.14     33.97 o
  -1   4  21      948.97      999.96     75.83 o
   0   4  21     3006.55     3140.13    134.24 o
   1   4  21     3963.84     3911.11    148.90 o
   2   4  21     4049.39     3995.82    147.50 o
   3   4  21      855.01      817.12     62.87 o
   4   4  21       59.02       54.14     13.66 o
   5   4  21     1216.11     1129.49     63.58 o
   6   4  21     1996.86     1701.03     66.64 o
  -9   5  21      507.07      595.75     65.53 o
  -8   5  21     1401.48     1535.97     79.15 o
  -7   5  21     1395.69     1472.19     84.74 o
  -6   5  21      806.29      887.96     69.95 o
  -5   5  21       15.17       16.22     12.17 o
  -4   5  21      286.21      320.80     37.37 o
  -3   5  21      485.77      500.60     70.75 o
  -2   5  21     2378.87     2575.64    165.34 o
  -1   5  21     1869.52     2144.42    149.53 o
   0   5  21      264.80      324.33     39.82 o
   1   5  21      200.06      227.62     31.60 o
   2   5  21     1140.93     1155.08     69.05 o
   3   5  21     1174.76     1228.97    100.08 o
   4   5  21     1560.80     1538.02    104.04 o
   5   5  21      592.39      567.32     55.77 o
  -7   6  21       71.93      114.33     20.92 o
  -6   6  21      212.57      237.99     35.04 o
  -5   6  21      149.96      195.09     45.54 o
  -4   6  21      750.26      727.49     57.64 o
  -3   6  21      235.79      222.90     45.36 o
  -2   6  21       24.84       26.06     11.87 o
  -1   6  21       21.41        3.18     11.07 o
   0   6  21      205.01      223.14     30.75 o
   1   6  21      224.21      207.04     26.43 o
   2   6  21      132.59      128.42     27.68 o
   3   6  21       30.92       36.45     17.49 o
  -4   7  21        4.74       30.18     13.88 o
  -3   7  21        1.86      -11.43     11.43 o
  -2   7  21        8.34        4.38      5.13 o
  -1   7  21        0.62       -0.78      7.03 o
 -11   0  22       15.39      -15.21     15.21 o
 -10   0  22      442.34      586.52     80.55 o
  -9   0  22     1925.61     2097.62    169.37 o
  -8   0  22     4800.90     4877.73    181.21 o
  -7   0  22     2946.00     2957.24    139.99 o
  -6   0  22      187.91      186.67     35.09 o
  -5   0  22     1245.35     1313.36    135.76 o
  -4   0  22     2300.08     2714.91    193.87 o
  -3   0  22     4738.69     5003.71    243.45 o
  -2   0  22    12585.03    13332.25    419.91 o
  -1   0  22     3937.13     3939.98    210.63 o
   0   0  22      122.68      105.36     36.58 o
   1   0  22     1792.30     1689.61    100.84 o
   2   0  22     5442.99     6295.91    299.01 o
   3   0  22     6856.93     7566.73    326.80 o
   4   0  22     6200.05     6862.90    303.79 o
   5   0  22     1506.34     1669.31    137.98 o
   6   0  22       38.77       30.25     14.18 o
   7   0  22      532.97      546.71     62.10 o
 -11   1  22     1477.57     1518.24     77.09 o
 -10   1  22     2119.34     2250.32    110.00 o
  -9   1  22      778.14      815.73     73.82 o
  -8   1  22       49.44       31.94     15.58 o
  -7   1  22     1828.67     1948.31     82.54 o
  -6   1  22     3952.14     4293.23    142.42 o
  -5   1  22     5178.33     5648.74    199.45 o
  -4   1  22     2977.37     3333.14    117.01 o
  -3   1  22      358.15      401.20     46.45 o
  -2   1  22       57.02       68.83     22.20 o
  -1   1  22     1203.30     1330.81     82.65 o
   0   1  22     5700.30     6073.43    204.48 o
   1   1  22     5742.41     6043.74    144.65 o
   2   1  22     2131.24     2377.14    124.83 o
   3   1  22        8.17       25.53     31.54 o
   4   1  22      206.39      195.84     34.12 o
   5   1  22      677.71      767.37     65.15 o
   6   1  22     2054.02     2135.99     98.69 o
   7   1  22     1173.41     1180.03     62.77 o
 -11   2  22        6.93       19.12     10.27 o
 -10   2  22       88.91       72.15     17.16 o
  -9   2  22      917.21      903.06     70.86 o
  -8   2  22     1177.71     1086.19    117.02 o
  -7   2  22     1895.08     2043.91    121.36 o
  -6   2  22      612.40      640.12     45.97 o
  -5   2  22       23.72       56.15     16.23 o
  -4   2  22      479.87      494.71     44.69 o
  -3   2  22     2659.58     2559.07    226.48 o
  -2   2  22     2162.08     2077.98    182.18 o
  -1   2  22     1460.91     1157.89    244.38 o
   0   2  22      632.92      658.29     58.81 o
   1   2  22       31.03       32.33     17.01 o
   2   2  22      508.90      550.92     44.51 o
   3   2  22     1411.34     1440.53    101.73 o
   4   2  22     1647.89     1818.45     98.07 o
   5   2  22      219.02      207.07     48.31 o
   6   2  22       83.17      112.59     21.69 o
 -10   3  22       35.25       39.01     11.79 o
  -9   3  22       28.31       16.69     14.89 o
  -8   3  22       34.80       19.52     47.68 o
  -7   3  22       12.29        9.91     11.94 o
  -6   3  22       30.23       11.42     13.23 o
  -5   3  22      370.04      369.88     38.46 o
  -4   3  22      127.28      108.77     22.69 o
  -3   3  22       51.95       40.88     10.07 o
  -2   3  22      403.34      431.99     40.20 o
  -1   3  22     1376.54     1401.89     89.67 o
   0   3  22     1372.15     1508.83     92.06 o
   1   3  22      842.18      848.46     68.00 o
   2   3  22      249.59      233.62     36.47 o
   3   3  22      150.95      122.90     35.19 o
   4   3  22       19.72       24.56     13.14 o
   5   3  22      349.28      259.12     41.86 o
   6   3  22      230.13      221.57     37.32 o
  -9   4  22       26.65       28.93     23.21 o
  -8   4  22      147.74      155.93     42.34 o
  -7   4  22      222.92      185.60     31.31 o
  -6   4  22       93.85       79.38     25.08 o
  -5   4  22        4.83       -4.11     14.75 o
  -4   4  22       34.66       35.62     32.57 o
  -3   4  22       32.18       29.68     15.88 o
  -2   4  22      153.43      147.27     28.25 o
  -1   4  22      158.55      141.84     31.05 o
   0   4  22       70.59      100.36     26.11 o
   1   4  22       18.86       34.19     18.00 o
   2   4  22      187.26      186.72     29.79 o
   3   4  22      386.93      337.67     37.45 o
   4   4  22      263.05      257.45     34.89 o
   5   4  22       49.89       35.01     16.97 o
  -8   5  22      102.36      117.43     30.83 o
  -7   5  22      316.95      297.89     35.27 o
  -6   5  22     1003.10     1125.55     74.39 o
  -5   5  22     1713.96     1876.25     80.47 o
  -4   5  22      792.55      842.64     54.61 o
  -3   5  22       32.82       19.66     13.84 o
  -2   5  22        8.69       -1.19     21.07 o
  -1   5  22      550.46      539.05     69.59 o
   0   5  22     1783.48     1839.12     98.45 o
   1   5  22     1612.69     1562.79     79.55 o
   2   5  22      251.41      289.62     32.24 o
   3   5  22       28.58       37.17     18.30 o
   4   5  22      368.56      352.82     44.69 o
  -6   6  22      327.70      400.16     41.06 o
  -5   6  22       29.11       24.11     10.26 o
  -4   6  22      537.32      607.82     49.26 o
  -3   6  22     1638.03     1712.64     84.77 o
  -2   6  22     1847.82     1997.87    133.62 o
  -1   6  22      789.81      811.14     81.48 o
   0   6  22       28.36       24.59     10.22 o
   1   6  22      201.56      250.56     39.83 o
   2   6  22      645.80      713.39     63.36 o
 -11   1  23      152.34      213.21     37.58 o
 -10   1  23      243.80      248.35     34.93 o
  -9   1  23      464.11      559.47     56.75 o
  -8   1  23     1242.74     1416.77     77.69 o
  -7   1  23      665.42      723.95     48.81 o
  -6   1  23      188.96      159.05     24.42 o
  -5   1  23       25.41       14.47     18.00 o
  -4   1  23      536.85      533.79     46.31 o
  -3   1  23      335.58      320.64     30.25 o
  -2   1  23      911.30      890.68    101.19 o
  -1   1  23      686.15      679.74     89.14 o
   0   1  23        5.03      -12.37     15.27 o
   1   1  23      591.57      600.45     55.08 o
   2   1  23     1477.83     1574.96     75.73 o
   3   1  23      520.05      589.25     59.83 o
   4   1  23       54.27       24.08     24.46 o
   5   1  23        6.26       30.24     16.04 o
   6   1  23       84.31       77.50     17.79 o
 -10   2  23      563.03      503.74     64.13 o
  -9   2  23       17.49       27.02     11.23 o
  -8   2  23      475.85      468.61     57.34 o
  -7   2  23      780.58      868.45     74.46 o
  -6   2  23     1695.39     1890.74     78.00 o
  -5   2  23     2129.76     2290.21     95.25 o
  -4   2  23     1036.89     1102.80     65.28 o
  -3   2  23      114.74      130.95     20.31 o
  -2   2  23     1302.29     1151.91    192.10 o
  -1   2  23     2238.21     2257.36    109.51 o
   0   2  23     3009.53     3005.90    126.05 o
   1   2  23     2546.11     2415.36    110.96 o
   2   2  23      268.30      277.52     35.75 o
   3   2  23       39.65       68.59     28.54 o
   4   2  23      568.54      510.33     61.29 o
   5   2  23     1215.25     1199.69     68.58 o
   6   2  23      969.00      952.82     78.48 o
  -9   3  23     2437.37     2667.44    147.89 o
  -8   3  23     2933.57     3330.67    132.58 o
  -7   3  23     1517.05     1679.48     78.54 o
  -6   3  23       47.17       55.11     12.41 o
  -5   3  23      608.60      690.92     60.29 o
  -4   3  23     2096.31     2206.63    108.67 o
  -3   3  23     5236.21     5355.30    171.62 o
  -2   3  23     2950.44     3045.23    106.05 o
  -1   3  23      988.43     1016.09     73.01 o
   0   3  23       52.10       68.78     18.97 o
   1   3  23     1805.41     1731.26     94.19 o
   2   3  23     2344.43     2033.37    480.15 o
   3   3  23     3066.56     2853.77    112.55 o
   4   3  23     1132.11     1145.94     64.67 o
   5   3  23       47.24       51.12     19.73 o
  -9   4  23      104.57      131.07     31.27 o
  -8   4  23      105.38      164.48     37.86 o
  -7   4  23     1676.25     1884.63     94.07 o
  -6   4  23     3789.07     4329.27    157.69 o
  -5   4  23     4409.98     4697.27    135.98 o
  -4   4  23     1018.92     1057.86    103.73 o
  -3   4  23       49.82       30.92     21.42 o
  -2   4  23      443.95      453.62     66.17 o
  -1   4  23     2857.59     2931.41    123.17 o
   0   4  23     2419.90     2309.95    106.11 o
   1   4  23     1665.64     1569.20     94.46 o
   2   4  23      124.53      123.90     23.72 o
   3   4  23      450.43      413.90     45.88 o
   4   4  23     1382.16     1354.33     63.74 o
  -8   5  23      893.76     1051.86     82.12 o
  -7   5  23      207.05      212.77     35.73 o
  -6   5  23       40.21       62.12     16.54 o
  -5   5  23      331.70      372.32     41.96 o
  -4   5  23      623.13      685.71     46.13 o
  -3   5  23     1974.27     2145.51    102.99 o
  -2   5  23     1664.55     1783.80    124.49 o
  -1   5  23      167.08      139.48     35.46 o
   0   5  23      208.42      233.07     43.20 o
   1   5  23      364.90      388.65     36.86 o
   2   5  23      597.99      560.22     80.98 o
   3   5  23     1114.95     1056.30     77.11 o
  -5   6  23      323.65      399.92     54.01 o
  -4   6  23      222.93      229.91     41.79 o
  -3   6  23       45.53       25.51      9.70 o
  -2   6  23       27.04       28.86     14.36 o
  -1   6  23      178.96      176.83     23.93 o
   0   6  23      144.33      139.12     20.21 o
   1   6  23       45.64       66.96     18.46 o
 -10   0  24     1926.64     2382.26    143.67 o
  -9   0  24     1637.76     1835.85    141.51 o
  -8   0  24     1958.82     2061.27    104.94 o
  -7   0  24      837.30      883.36     59.19 o
  -6   0  24      641.23      762.27     67.29 o
  -5   0  24     3627.40     3959.10    156.43 o
  -4   0  24     9702.26    10558.17    395.15 o
  -3   0  24     5420.74     6107.73    290.71 o
  -2   0  24     3188.67     3259.10    187.12 o
  -1   0  24      973.98      997.08    100.56 o
   0   0  24      746.34      701.77     84.77 o
   1   0  24     4607.18     4582.00    219.04 o
   2   0  24     6046.52     5993.12    251.98 o
   3   0  24     3837.44     4031.02    258.61 o
   4   0  24      223.14      200.59     38.22 o
   5   0  24       14.44       22.02     10.73 o
 -10   1  24      237.67      257.96     32.07 o
  -9   1  24       55.72       64.22     18.65 o
  -8   1  24     1073.50     1284.41     70.53 o
  -7   1  24     1691.20     1926.20    108.17 o
  -6   1  24     2625.16     2725.98    106.38 o
  -5   1  24     1236.93     1486.85     97.42 o
  -4   1  24       43.71       40.10     29.37 o
  -3   1  24      557.22      629.57     40.78 o
  -2   1  24     3664.03     3906.51    214.17 o
  -1   1  24     5084.57     4917.76    240.64 o
   0   1  24     3390.61     3464.48    198.02 o
   1   1  24      887.79      930.77     66.19 o
   2   1  24       47.56       27.72     16.85 o
   3   1  24      600.09      540.13     46.99 o
   4   1  24     1060.13     1063.74     47.09 o
   5   1  24     2519.79     2476.55     91.51 o
   6   1  24     1256.33     1303.92     85.54 o
 -10   2  24      395.74      437.25     53.94 o
  -9   2  24      690.58      647.29     52.41 o
  -8   2  24      231.81      221.70     27.63 o
  -7   2  24       65.05       43.37     18.72 o
  -6   2  24      151.84      202.77     24.83 o
  -5   2  24      940.01     1005.65     60.93 o
  -4   2  24     1483.21     1541.47     74.64 o
  -3   2  24     2025.03     2131.92     87.44 o
  -2   2  24      229.55      174.63     29.91 o
  -1   2  24      375.63      363.56     54.90 o
   0   2  24      405.05      460.50     46.73 o
   1   2  24      817.94      774.65     58.63 o
   2   2  24     1269.17     1268.81    113.22 o
   3   2  24     1281.39     1289.80    110.90 o
   4   2  24      234.67      276.24     49.15 o
   5   2  24       30.68       30.16     15.40 o
  -9   3  24        1.89       71.02     24.56 o
  -8   3  24       12.94       23.45     13.69 o
  -7   3  24      325.62      359.69     33.56 o
  -6   3  24      373.05      388.17     36.03 o
  -5   3  24       84.83       84.94     16.08 o
  -4   3  24       33.98       32.02     12.83 o
  -3   3  24      548.25      606.33     53.72 o
  -2   3  24      141.03      173.13     23.91 o
  -1   3  24      633.23      606.49     44.34 o
   0   3  24      816.75      779.26     61.28 o
   1   3  24      410.78      320.58     48.81 o
   2   3  24       98.65       65.23     15.52 o
   3   3  24        7.53       -1.14     15.02 o
   4   3  24      328.09      377.55     52.28 o
   5   3  24      141.78      156.76     29.67 o
  -7   4  24       34.73       24.49     18.81 o
  -6   4  24        5.38       10.47     23.19 o
  -5   4  24      159.34      162.10     25.00 o
  -4   4  24      383.48      415.43     62.47 o
  -3   4  24      234.82      267.39     50.63 o
  -2   4  24       47.79       77.41     29.51 o
  -1   4  24        1.93      -13.64     13.64 o
   0   4  24        4.38       -7.51     12.11 o
   1   4  24       53.44       44.96     15.61 o
   2   4  24       88.88      101.61     19.22 o
   3   4  24       18.63       38.01     10.90 o
   4   4  24        7.21       20.53     11.25 o
  -6   5  24     1567.94     1836.94     80.57 o
  -5   5  24      705.73      890.37     59.50 o
  -4   5  24      195.46      225.21     24.76 o
  -3   5  24       75.64       83.70     16.44 o
  -2   5  24      425.68      462.23     58.93 o
  -1   5  24      969.09      971.82     83.61 o
   0   5  24      969.59     1017.70     82.97 o
   1   5  24      259.40      275.27     41.30 o
   2   5  24        0.60        3.71     12.10 o
  -4   6  24     1268.05     1585.84     99.48 o
  -3   6  24     1220.40     1427.47     65.43 o
  -2   6  24      674.88      803.27     47.46 o
  -1   6  24       26.83       19.44      6.17 o
   0   6  24      322.94      338.84     38.21 o
 -10   1  25      538.84      644.78     64.99 o
  -9   1  25      586.48      749.06     58.16 o
  -8   1  25      359.81      398.81     36.56 o
  -7   1  25      220.40      200.93     28.15 o
  -6   1  25      119.54      136.84     22.86 o
  -5   1  25     1229.50     1244.38     69.37 o
  -4   1  25     1753.99     1987.71    109.13 o
  -3   1  25      107.40      127.66     29.31 o
  -2   1  25       22.48       50.47     23.48 o
  -1   1  25      134.77      116.56     36.37 o
   0   1  25      340.50      292.91     51.27 o
   1   1  25     2071.17     2062.38    144.93 o
   2   1  25     2047.59     1899.15    133.92 o
   3   1  25       59.62       29.98     12.79 o
   4   1  25        1.23        3.37     10.90 o
   5   1  25       47.37       61.18     20.08 o
  -9   2  25      296.00      294.17     32.10 o
  -8   2  25     1201.04     1342.69     63.30 o
  -7   2  25     1957.84     2270.89    148.45 o
  -6   2  25     2177.83     2454.16     81.61 o
  -5   2  25      496.07      637.73     48.24 o
  -4   2  25      197.25      225.50     28.47 o
  -3   2  25      617.74      627.91     45.74 o
  -2   2  25     1557.35     1535.73     62.12 o
  -1   2  25     1705.49     1710.55     88.79 o
   0   2  25     1383.65     1395.47     77.26 o
   1   2  25       73.24       56.16     19.34 o
   2   2  25      143.26      157.77     39.96 o
   3   2  25      759.53      791.45     80.80 o
   4   2  25     1655.79     1576.86    105.52 o
   5   2  25      826.58      814.95     65.19 o
  -8   3  25      640.88      665.26     84.72 o
  -7   3  25        1.23       22.27     20.72 o
  -6   3  25      486.49      548.85     50.79 o
  -5   3  25     1447.72     1684.55    176.27 o
  -4   3  25     3573.23     3617.46    128.76 o
  -3   3  25     1885.43     2056.71     95.80 o
  -2   3  25       68.43       91.30     18.52 o
  -1   3  25      479.39      459.60     36.59 o
   0   3  25     1321.30     1048.61    217.96 o
   1   3  25     1980.65     1869.31     86.29 o
   2   3  25     2240.37     1946.63     83.17 o
   3   3  25      961.11      899.00     79.00 o
   4   3  25       23.13       28.67     10.59 o
  -7   4  25     2658.21     3244.31    158.20 o
  -6   4  25     3305.73     3611.27    123.24 o
  -5   4  25      407.02      436.85     44.24 o
  -4   4  25       81.23       90.50     15.06 o
  -3   4  25      633.33      619.59     72.04 o
  -2   4  25     2522.02     2559.82    144.23 o
  -1   4  25     2548.89     2534.42    140.25 o
   0   4  25     1132.27     1063.37     67.60 o
   1   4  25       61.73       67.10     15.65 o
   2   4  25      443.35      446.83     35.96 o
   3   4  25     1492.29     1475.16     59.28 o
  -5   5  25      734.60      823.88     63.54 o
  -4   5  25     1441.10     1592.28     60.26 o
  -3   5  25     1166.61     1140.34     51.41 o
  -2   5  25      439.03      480.53     41.44 o
  -1   5  25       57.62       55.84     23.25 o
   0   5  25      804.72      832.45     68.81 o
   1   5  25      967.85      996.01     70.28 o
  -9   0  26     1017.25     1188.69     95.95 o
  -8   0  26       41.34       33.36     12.25 o
  -7   0  26      341.03      413.97     46.77 o
  -6   0  26     2904.34     3426.22    129.69 o
  -5   0  26     4278.92     4589.57    155.53 o
  -4   0  26     4070.03     4321.77    228.20 o
  -3   0  26      729.18      880.26    100.20 o
  -2   0  26       14.31       11.64     10.97 o
  -1   0  26      322.70      382.00     57.60 o
   0   0  26     3381.37     3278.13    170.08 o
   1   0  26     4471.31     4185.17    188.87 o
   2   0  26     2491.42     2361.43    133.85 o
   3   0  26       90.42      103.21     25.82 o
   4   0  26      931.00      763.73     63.23 o
  -9   1  26      630.03      714.25     51.43 o
  -8   1  26     1278.03     1458.83     64.14 o
  -7   1  26     1725.00     1995.74     80.93 o
  -6   1  26      545.80      625.40     39.93 o
  -5   1  26       49.67       47.31     14.82 o
  -4   1  26     1001.98     1072.32     76.12 o
  -3   1  26     1917.52     2229.50    111.03 o
  -2   1  26     3610.01     3623.77    114.69 o
  -1   1  26     2635.72     2577.44    159.57 o
   0   1  26      539.36      485.64     66.84 o
   1   1  26      124.12      101.06     31.60 o
   2   1  26     1046.88     1127.82     95.48 o
   3   1  26     1328.45     1299.91     96.40 o
   4   1  26     1975.34     1816.51    103.60 o
  -8   2  26        5.34        7.52      9.53 o
  -7   2  26      265.68      318.53     31.38 o
  -6   2  26      466.81      478.12     50.83 o
  -5   2  26     1160.19     1136.25     51.99 o
  -4   2  26      707.20      701.56     45.58 o
  -3   2  26      372.99      370.67     32.89 o
  -2   2  26        9.59       10.95      7.94 o
  -1   2  26      850.30      889.34     43.69 o
   0   2  26      808.92      797.16     85.53 o
   1   2  26      856.25      771.95     81.47 o
   2   2  26      546.71      499.31     64.22 o
   3   2  26       64.35       64.13     19.82 o
   4   2  26       11.51       26.07     14.64 o
  -7   3  26      100.30       96.13     27.77 o
  -6   3  26       26.10       20.77     13.82 o
  -5   3  26        0.06      -14.12     14.12 o
  -4   3  26       13.58       10.04     25.90 o
  -3   3  26      405.69      409.96     39.05 o
  -2   3  26      198.10      181.53     64.16 o
  -1   3  26       46.74       40.62     12.26 o
   0   3  26        2.45        5.45      8.66 o
   1   3  26        2.98       11.34     26.15 o
   2   3  26       12.52       12.76      9.89 o
   3   3  26      145.11      149.30     28.99 o
  -6   4  26       93.69      107.55     18.42 o
  -5   4  26      343.72      470.51     41.66 o
  -4   4  26      150.26      167.82     20.65 o
  -3   4  26      230.14      247.09     39.40 o
  -2   4  26       35.77       16.33     17.19 o
  -1   4  26       40.67       50.69     19.99 o
   0   4  26       32.51       47.34     20.34 o
   1   4  26       98.85      104.62     16.35 o
   2   4  26       45.86       23.20      9.97 o
  -4   5  26      148.58      189.02     34.38 o
  -3   5  26      851.68      916.81     51.74 o
  -2   5  26      714.73      828.66     48.82 o
  -1   5  26      749.11      825.19     46.68 o
  -8   1  27        8.31       -0.07      9.38 o
  -7   1  27       88.41      108.77     17.84 o
  -6   1  27      509.97      577.85     35.93 o
  -5   1  27      811.25      866.31     52.01 o
  -4   1  27       91.88       77.72     19.38 o
  -3   1  27        5.38        1.51     12.47 o
  -2   1  27      290.50      293.85     38.13 o
  -1   1  27      210.21      245.39     47.40 o
   0   1  27      743.40      719.86     77.23 o
   1   1  27      847.82      861.10     81.82 o
   2   1  27       46.57       34.40     14.11 o
   3   1  27        1.27       -7.74      9.98 o
  -7   2  27     1572.61     1793.33     66.58 o
  -6   2  27      368.64      450.90     42.87 o
  -5   2  27       38.41       62.06     11.75 o
  -4   2  27     1332.74     1199.37    198.78 o
  -3   2  27     1562.90     1599.31     77.05 o
  -2   2  27      704.36      622.39    145.90 o
  -1   2  27      830.77      857.23     59.19 o
   0   2  27       41.01       66.05     24.12 o
   1   2  27      384.56      369.98     51.91 o
   2   2  27     1241.50     1216.48     89.04 o
   3   2  27     1632.45     1533.02     92.92 o
  -7   3  27      810.47      981.36     78.15 o
  -6   3  27     1664.08     1827.35    126.50 o
  -5   3  27     2729.36     2860.12    126.35 o
  -4   3  27     1351.30     1511.07    112.57 o
  -3   3  27       61.31       52.91     17.43 o
  -2   3  27      406.03      426.52     73.26 o
  -1   3  27     2413.76     2364.26    120.67 o
   0   3  27     2302.58     2179.06    126.78 o
   1   3  27     1919.05     1925.32    111.85 o
   2   3  27      590.43      563.68     55.33 o
  -5   4  27      169.50      153.85     21.13 o
  -4   4  27      426.82      505.55     40.08 o
  -3   4  27     2086.38     2173.54     68.98 o
  -2   4  27     2616.93     2777.48    128.58 o
  -1   4  27      645.17      704.87     59.65 o
   0   4  27       28.65       19.88      7.15 o
  -8   0  28      396.09      374.97     49.49 o
  -7   0  28     1534.59     1888.25    121.27 o
  -6   0  28     2420.76     2821.24    109.85 o
  -5   0  28     1611.23     1746.19     80.08 o
  -4   0  28      147.09      148.59     23.80 o
  -3   0  28       15.67        9.85     13.13 o
  -2   0  28      481.24      579.99     71.61 o
  -1   0  28     1883.69     1932.94    130.33 o
   0   0  28     2121.81     2080.24    113.32 o
   1   0  28      790.04      682.81     60.72 o
   2   0  28      145.62      140.40     26.37 o
  -7   1  28      475.39      586.14     35.61 o
  -6   1  28       14.80       13.94      9.39 o
  -5   1  28      629.04      701.15     42.69 o
  -4   1  28     1927.60     2015.88     74.28 o
  -3   1  28     2904.86     2938.84    113.19 o
  -2   1  28     1103.85     1157.99     70.05 o
  -1   1  28      141.47      131.14     23.62 o
   0   1  28       50.94       57.72     22.70 o
   1   1  28      628.86      586.56     60.85 o
   2   1  28     1444.32     1454.80     88.95 o
  -7   2  28      340.37      388.50     47.54 o
  -6   2  28      956.21      969.04     45.94 o
  -5   2  28     1027.10     1056.07     42.63 o
  -4   2  28      198.72      214.70     19.59 o
  -3   2  28       26.49       10.94     14.92 o
  -2   2  28      350.08      338.69     34.62 o
  -1   2  28     1167.45     1107.16     61.25 o
   0   2  28      845.64      737.10     39.86 o
   1   2  28      278.97      248.91     21.97 o
   2   2  28        4.07       -6.76     11.18 o
  -6   3  28        0.51       25.99     13.83 o
  -5   3  28       30.19       35.58     16.37 o
  -4   3  28       19.44       18.29      8.80 o
  -2   3  28       45.24       45.93     15.04 o
  -1   3  28        9.80        9.40      8.46 o
   1   3  28      103.84       83.13     21.50 o
  -2   4  28       27.14       19.33      7.45 o
  -6   1  29      405.16      472.53     38.97 o
  -5   1  29      130.54      134.12     14.98 o
  -4   1  29       13.83        4.10      8.42 o
  -3   1  29       43.65       16.57      9.75 o
  -2   1  29      263.96      249.00     29.48 o
  -1   1  29      305.59      333.21     33.28 o
   0   1  29      334.07      345.77     32.44 o
   1   1  29       76.82      101.26     17.52 o
  -5   2  29      729.61      804.83     68.18 o
  -4   2  29     1634.11     1803.28     59.50 o
  -3   2  29     1033.37     1091.67     55.86 o
  -2   2  29      229.15      228.67     25.25 o
  -1   2  29        5.68       15.69      8.73 o
  -4   3  29        4.57        5.55      9.55 o
  -3   3  29      819.32      968.12     72.17 o
  -5   0  30      127.37      144.77     38.78 o
  -4   0  30       95.51       85.89     23.58 o
  -3   0  30      911.77      885.35     72.20 o
  -2   0  30     2434.37     2441.62    122.47 o
  -1   0  30     1744.58     1734.38     99.78 o
   0   0  30      316.73      321.24     40.51 o
  -5   1  30     1510.19     1636.77     99.08 o
  -4   1  30     1775.66     1848.35     72.11 o
  -3   1  30      941.85     1001.17     53.07 o
  -2   1  30       58.53       79.87     14.52 o
  -1   1  30      183.97      204.36     23.01 o
 
